# Supplementary material for: How do multimedia and blended learning enhance music elective courses? examining the roles of learning attitudes, styles, and teaching presence
Source: PLoS One. 2025 Jun 25;20(6):e0326037. doi: 10.1371/journal.pone.0326037 (PMC12192290; doi:10.1371/journal.pone.0326037)
Supplement: S2 Data — (XLSX) [file pone.0326037.s002.xlsx]

## Sheet: Sheet1
1*How old are you?	2*What is your gender?	3*What is your major?	4*What is your grade level?	5*0.1.I think the music course content is lively and interesting.	5*1.2.Activities in music class can enhance my interest in learning.	5*2.3.Music courses will stimulate my curiosity.	5*3.4.I feel very happy during music class.	5*4.1.The music questions raised by the teacher may arouse my interest in learning.	5*5.2.Brainstorming and searching for relevant information can help me solve problems related to music course content.	5*6.3.Course discussions help me understand different perspectives and viewpoints.	5*7.4.Reflecting on the course content and discussions can help me understand the fundamental content of this music course.	5*8.5.In music courses, I can effectively apply theoretical knowledge to practice.	5*9.1.The instructor clearly conveyed the course objectives.	5*10.2.The teaching staff provided clear guidance on how to participate in learning activities.	5*11.3.The instructor helps students complete their learning tasks by answering questions and providing guidance.	5*12.4.The instructor provided constructive feedback in the music course.	5*13.5.The teaching staff helps students effectively participate in classroom discussions.	5*14.1.In music classes, I feel that there is good interaction with other classmates.	5*15.2.I can easily share and exchange ideas with my classmates in music classes.	5*16.3.The group activities in the music course helped me better understand the course content.	5*17.4.I think interacting with classmates in music classes is enjoyable and helpful.	5*18.5.In music classes, I feel like I am a part of the class community.	5*19.1.I believe that the content of music courses is of high quality.	5*20.2The teaching materials and resources for music courses are very helpful.	5*21.3.The arrangement and structure of music courses are reasonable and effective.	5*22.4.The teaching methods of music courses can meet my learning needs.	5*23.5.5. Music courses provide sufficient practical opportunities to apply the knowledge learned.	5*24.6.Music courses can effectively enhance my music skills and knowledge.	5*25.1.I believe that the content of music courses is helpful for my learning and development.	5*26.2.I can apply the knowledge and skills learned from music courses in my daily life.	5*27.3.The music course has improved my understanding and appreciation of music.	5*28.4.Music courses have boosted my confidence.	5*29.1.I am overall satisfied with the music course.	5*30.2The music course met my learning expectations.	5*31.3.I am satisfied with the teaching methods of music courses.	5*32.4. The content of music courses is very helpful for my learning.	5*33.1I am full of enthusiasm for learning music courses.	5*34.2.I maintain a high level of learning motivation in music courses.	5*35.3.I am willing to invest more time and energy in music courses.	5*36.4.I am willing to accept new challenges in music courses.	5*37.1.I like to learn music by listening and repeatedly imitating.	5*38.2.I learn music courses by watching videos and demonstrations.	5*39.3.I achieve better learning outcomes through group collaboration and discussions.	5*40.4.I enjoy mastering music skills through independent learning.	5*41.1.I plan to continue taking more music courses.	5*42.2.I am interested in exploring more music related courses.	5*43.3.I would recommend other students to also take music courses.	5*44.4.Even when faced with other course choices, I will still prioritize elective music courses.	5*45.5.I believe that continuing to study music courses will be beneficial for my overall development.
1	1	Engineering	1	1	2	3	1	2	1	1	1	1	3	3	2	4	3	5	4	5	4	4	5	5	3	3	3	5	4	4	4	3	1	3	2	3	4	3	2	4	1	1	2	2	4	5	4	4	5
3	1	Engineering	4	3	5	4	5	4	5	4	3	4	3	5	5	5	3	2	1	2	1	2	5	4	4	3	5	4	2	1	1	2	4	4	5	5	4	3	3	2	3	4	2	2	3	4	2	2	2
1	1	Management	1	2	1	1	1	4	3	5	4	5	5	5	5	3	4	4	4	4	3	5	4	4	5	4	5	4	2	2	2	3	4	4	5	4	4	3	5	5	5	5	4	3	4	3	1	3	2
1	2	Literature	2	5	4	5	4	5	4	4	5	5	5	5	5	4	4	3	5	5	5	5	4	5	5	4	5	3	4	5	5	4	5	4	4	5	5	4	4	5	5	4	4	5	4	2	4	2	2
1	2	Engineering	2	4	5	4	3	5	4	3	4	4	2	2	1	2	2	1	3	2	1	1	4	3	5	5	4	3	2	2	2	3	5	5	4	3	1	3	2	2	3	3	4	3	2	3	2	1	1
3	2	Education	4	5	3	4	3	1	1	1	2	1	4	5	4	4	5	5	3	5	3	4	4	4	4	4	5	4	4	5	4	5	5	5	5	5	1	1	1	2	2	2	1	2	4	5	4	3	5
1	2	Science	3	4	4	5	5	4	5	5	4	4	1	3	2	2	2	5	5	5	3	5	4	5	3	4	5	4	5	4	4	5	5	3	5	5	4	5	4	5	5	5	4	4	5	5	4	5	3
1	2	Science	3	2	1	2	3	3	2	2	2	1	4	5	5	4	4	5	5	3	5	4	5	3	5	4	5	4	4	4	5	3	4	5	4	4	4	5	3	4	3	5	3	3	3	5	4	3	5
1	2	Literature	1	1	3	3	1	4	5	4	3	5	4	4	4	5	4	4	5	4	4	3	5	4	4	4	3	5	1	3	2	3	2	1	4	2	3	4	5	5	2	2	1	1	4	5	3	5	5
3	1	Education	4	5	5	4	4	5	5	5	4	4	5	5	4	4	5	5	5	4	4	5	5	4	4	4	4	4	5	5	4	4	5	4	5	4	4	4	5	5	5	4	5	4	3	5	3	4	5
3	1	Engineering	4	5	3	4	5	1	1	1	1	1	1	3	1	2	2	3	2	1	2	1	3	5	4	3	4	4	1	1	1	1	2	4	2	3	4	4	4	5	5	3	4	4	4	5	5	5	3
1	2	Science	1	4	5	5	3	1	3	4	2	4	5	4	4	4	4	4	4	4	4	4	3	4	5	4	5	5	2	1	2	2	2	4	2	2	5	4	3	5	2	3	3	3	1	1	1	3	3
1	2	Management	1	5	3	5	4	4	5	5	3	3	3	2	3	2	3	3	2	2	3	3	1	2	4	3	3	1	3	2	4	3	1	1	1	1	2	1	2	1	1	4	2	2	3	3	2	1	2
2	1	Science	3	5	4	5	4	4	5	4	5	5	5	4	5	4	5	5	4	5	5	4	3	5	5	4	5	5	4	5	4	5	5	4	5	5	5	3	5	5	5	5	4	5	5	5	3	5	5
1	1	Science	3	4	5	5	5	5	5	5	5	5	5	5	4	5	5	1	1	1	1	1	5	4	5	4	5	5	5	5	5	5	5	5	4	5	5	5	5	4	5	5	4	5	5	5	5	5	4
3	1	Management	4	1	3	3	3	3	4	3	5	4	3	5	3	4	4	2	1	1	3	3	2	1	1	2	2	1	3	2	3	1	4	4	5	4	5	3	4	4	5	3	3	4	2	3	2	3	4
3	2	Education	4	5	5	5	4	5	5	5	5	5	5	5	4	5	5	1	1	1	1	1	5	5	5	5	5	4	5	5	5	5	5	5	5	5	5	5	5	5	5	5	5	5	4	5	5	5	5
1	1	Science	1	3	5	4	4	3	3	4	5	5	1	1	1	1	1	5	3	5	3	4	1	1	1	1	1	1	4	4	3	3	3	1	1	2	1	1	3	2	2	1	1	3	4	4	5	4	4
2	1	Science	4	5	5	4	5	5	4	4	5	5	4	4	5	5	5	1	1	1	1	1	5	4	5	5	5	3	5	5	5	4	5	4	5	5	5	5	5	4	5	5	4	5	5	5	5	5	3
2	1	Science	3	4	4	5	5	5	5	5	4	3	5	3	5	4	4	5	5	4	4	5	4	4	3	5	4	4	5	3	5	5	5	4	4	5	5	4	5	4	5	4	4	5	4	3	4	4	4
2	2	Science	4	5	5	5	5	5	5	5	5	5	5	5	5	5	5	1	1	1	1	1	5	4	5	5	5	5	5	5	5	5	5	5	5	5	5	5	5	5	5	5	5	5	5	5	5	5	5
2	2	Science	4	3	4	4	5	1	2	1	4	2	2	1	2	4	2	3	5	4	3	3	3	3	2	2	2	4	3	5	5	4	3	3	1	3	5	3	5	4	5	3	4	3	3	2	3	2	2
1	1	Engineering	3	5	5	4	5	4	4	5	5	5	5	4	4	5	5	1	1	1	1	1	5	5	4	5	5	4	5	4	5	5	5	5	5	4	4	5	5	5	5	4	5	5	4	5	5	4	5
1	1	Management	1	4	5	3	5	4	4	4	3	5	4	5	3	5	4	1	1	2	4	1	4	3	4	5	3	4	3	3	5	5	1	4	1	2	3	4	5	5	5	3	4	4	4	5	5	4	5
2	2	Education	3	4	5	4	4	4	4	5	4	4	1	4	2	3	2	3	2	3	3	1	1	2	1	2	4	3	4	1	1	4	1	1	1	1	4	1	1	2	3	1	1	3	1	4	3	2	1
1	1	Management	1	3	1	2	1	3	2	2	3	1	5	5	3	5	4	2	4	2	1	2	4	3	5	4	3	5	4	4	5	4	5	3	4	3	3	5	3	5	1	3	4	1	4	5	4	5	3
3	1	Literature	4	4	4	5	4	5	5	4	4	3	4	4	5	3	5	4	4	4	4	4	2	3	4	3	3	2	4	3	3	5	4	3	5	5	2	1	2	3	1	2	1	3	5	4	4	3	4
2	1	Economics	3	5	5	3	4	4	1	1	3	1	4	5	3	4	4	4	5	5	3	3	4	3	4	4	4	5	1	3	1	2	5	4	4	3	4	4	3	5	3	1	2	4	3	5	4	5	3
1	1	Science	2	3	2	3	2	4	3	4	4	5	4	3	3	4	5	4	5	3	4	5	3	5	5	3	5	4	5	3	5	3	3	3	1	2	2	4	3	3	3	1	4	1	5	4	3	4	5
1	2	Engineering	1	4	4	5	3	5	4	5	3	3	1	2	1	2	2	4	4	5	5	4	4	4	4	4	5	5	3	5	4	4	3	4	5	4	5	5	4	3	4	5	4	4	4	4	5	4	5
1	1	Science	1	2	3	1	3	2	2	1	4	2	1	1	1	1	1	2	2	3	1	2	1	1	1	1	1	1	3	5	4	5	1	2	1	2	5	3	4	5	4	5	4	5	4	4	4	3	5
3	1	Science	4	3	5	3	4	4	4	5	4	5	4	5	3	5	4	5	5	5	3	4	3	5	4	4	5	3	3	2	2	2	4	5	5	4	4	5	4	4	3	3	5	3	5	3	4	4	4
2	2	Engineering	4	2	1	2	2	4	4	4	3	4	2	1	3	2	2	3	1	2	2	2	4	5	4	5	5	3	4	4	5	4	5	4	4	4	4	4	3	5	4	5	4	5	1	1	1	1	3
2	1	Science	4	5	5	5	3	5	3	5	3	4	5	4	5	4	4	5	4	3	4	3	3	3	1	2	4	4	4	5	4	5	5	4	3	5	2	1	4	3	5	4	4	5	4	4	3	5	4
2	2	Engineering	3	4	4	4	4	4	5	5	4	4	4	4	4	4	5	5	5	4	3	5	5	3	5	3	4	5	5	4	5	4	5	4	4	5	4	5	5	4	5	4	4	5	5	4	5	4	4
2	2	Management	3	3	3	3	3	4	4	4	5	4	5	5	5	3	4	4	4	5	5	3	4	5	5	4	5	4	5	4	4	4	5	4	4	3	5	4	3	4	3	2	2	3	5	3	3	5	5
2	2	Engineering	3	1	3	2	2	5	4	3	4	4	4	4	4	5	3	5	4	5	4	4	5	3	3	4	4	4	2	3	2	1	2	2	2	2	3	5	5	4	1	1	4	2	4	5	4	5	4
2	2	Literature	4	5	5	4	5	4	5	5	5	5	5	5	5	5	4	1	1	1	1	1	5	4	4	5	5	5	4	5	5	5	5	4	5	5	5	5	4	5	5	5	4	5	4	5	5	5	5
1	2	Management	2	3	2	2	4	3	3	4	5	4	3	3	1	1	1	3	3	3	4	4	5	3	4	4	4	3	4	4	4	5	4	4	4	4	5	4	4	4	3	5	4	4	3	3	5	3	4
1	2	Management	2	4	4	5	5	4	5	5	5	3	4	4	3	5	5	3	5	5	5	5	4	1	1	2	1	2	5	3	5	5	4	5	4	5	5	4	4	5	5	5	4	4	3	2	1	2	2
1	2	Management	2	4	3	5	4	2	1	4	4	4	2	3	2	3	4	4	2	2	4	1	2	2	1	4	3	2	4	3	2	3	4	4	5	4	4	5	5	3	2	1	2	4	2	4	2	2	2
2	1	Economics	3	4	1	2	3	4	1	4	2	1	5	5	4	4	4	5	5	4	4	4	4	5	3	5	5	4	3	5	5	4	3	5	5	3	1	2	2	2	2	2	3	4	4	5	5	4	3
2	2	Science	4	5	3	5	4	5	5	4	3	3	4	5	3	5	4	3	4	4	5	3	5	4	5	4	5	4	5	5	3	4	5	5	3	4	5	4	4	4	4	2	3	2	5	5	5	3	3
2	2	Engineering	4	5	5	5	5	5	5	5	5	5	5	5	5	5	5	1	1	1	1	1	4	5	5	5	5	5	5	5	5	5	5	5	5	5	5	5	5	5	5	5	5	5	5	5	5	5	5
2	2	Education	3	1	1	2	3	4	5	3	5	4	4	5	4	4	4	3	2	2	2	1	4	3	5	5	4	3	3	3	2	1	2	2	2	2	4	3	5	3	4	3	4	5	3	3	5	4	5
2	1	Management	3	5	5	4	4	1	2	2	2	4	4	4	4	4	5	3	3	3	2	4	2	4	1	3	2	3	3	3	5	3	4	3	4	3	4	4	5	4	4	4	4	5	2	4	2	1	3
3	2	Literature	4	3	4	4	4	3	5	5	5	4	2	1	1	2	1	5	5	3	5	4	4	3	5	4	4	5	4	5	5	4	4	4	5	5	5	4	4	5	5	5	4	4	4	5	4	3	4
1	2	Management	2	3	1	3	1	1	1	1	1	1	5	3	5	4	5	4	5	4	5	4	4	1	2	1	3	1	2	1	2	1	3	3	3	5	1	3	4	3	1	4	1	3	4	5	4	5	4
3	1	Science	4	5	3	4	5	5	3	3	5	4	3	3	2	3	4	4	5	4	3	4	2	2	2	2	3	1	5	3	4	3	4	4	3	5	3	4	2	3	1	1	1	1	3	1	1	1	4
2	2	Management	3	3	5	5	5	5	5	3	3	4	4	3	5	4	5	5	3	4	4	4	4	4	5	5	5	4	4	5	5	4	4	4	4	4	4	4	4	4	4	4	5	5	5	5	4	4	5
2	1	Management	3	2	1	3	1	3	2	4	2	4	2	2	2	1	4	4	3	5	3	5	5	5	3	3	5	4	5	4	3	5	3	2	2	1	3	3	5	4	4	4	4	5	5	4	3	4	4
1	2	Management	2	5	4	4	5	5	5	4	4	5	4	4	5	5	5	5	5	4	4	5	1	2	2	1	3	1	4	5	5	4	5	4	5	4	5	5	4	4	5	5	5	3	3	4	4	5	4
2	2	Economics	3	3	5	5	4	4	1	3	2	1	3	3	2	1	2	4	5	4	4	3	4	5	5	4	5	4	4	4	5	4	5	5	4	3	4	1	2	3	5	3	4	3	4	4	5	5	3
2	2	Management	3	3	4	3	5	3	4	5	4	4	4	4	5	4	4	5	4	5	4	3	5	3	4	5	5	4	4	5	3	5	4	5	3	4	5	4	4	4	4	4	3	4	3	3	5	4	5
1	1	Education	1	3	1	2	2	1	1	1	1	1	4	4	5	4	4	5	4	4	4	3	1	2	3	1	1	4	1	1	1	2	2	2	2	4	3	2	1	2	1	1	1	3	3	5	4	4	4
1	2	Engineering	3	3	5	5	3	4	5	5	3	5	4	5	3	3	3	5	5	5	4	3	1	2	2	1	1	3	4	4	3	4	5	4	4	5	4	5	4	5	4	5	4	5	3	4	3	3	1
2	1	Economics	3	3	4	2	2	1	2	2	2	2	1	1	2	2	2	5	3	4	4	4	4	4	5	4	5	4	2	2	2	1	2	4	1	4	3	5	5	4	3	4	4	5	4	2	2	1	4
1	2	Literature	1	4	5	5	5	5	5	4	5	5	4	5	4	5	5	1	1	1	1	1	5	4	4	5	5	5	5	4	5	5	4	5	5	5	5	5	5	4	5	5	4	5	5	4	5	5	4
3	1	Science	4	5	4	5	5	4	5	5	5	5	5	5	3	5	5	1	1	1	1	1	5	5	4	5	5	4	5	5	4	5	5	5	4	5	4	5	5	5	5	5	4	5	5	4	5	5	4
2	1	Engineering	4	4	4	5	5	5	5	4	5	4	5	5	5	3	5	5	5	5	5	3	5	4	4	5	5	4	5	3	5	5	5	5	4	4	5	5	4	4	5	4	4	5	1	1	1	2	2
1	2	Literature	2	1	2	3	1	4	3	4	4	4	4	5	4	3	4	5	4	4	4	3	3	2	2	1	3	1	5	4	3	4	2	4	4	3	4	4	3	5	5	4	4	4	3	2	2	1	2
2	2	Management	3	5	4	4	4	4	2	4	1	4	2	2	4	1	1	4	5	4	4	4	3	5	5	4	5	4	4	5	4	5	1	2	3	4	5	3	4	5	5	3	4	3	1	4	2	3	3
1	1	Science	1	3	5	5	5	5	4	5	5	4	4	5	4	5	5	5	4	4	5	5	2	2	2	3	2	1	4	5	5	4	5	4	5	4	4	5	5	4	4	5	5	4	4	4	4	3	5
2	1	Engineering	3	4	5	5	3	5	5	4	4	4	3	1	3	3	1	5	4	5	4	4	5	5	5	5	3	3	4	5	3	4	4	5	4	5	3	5	4	5	3	4	5	5	1	2	2	3	1
1	2	Engineering	1	4	4	3	3	4	1	4	1	1	1	1	1	1	1	3	2	1	1	1	1	1	1	1	1	1	4	3	5	5	1	1	2	2	1	3	2	2	1	4	3	3	3	5	4	4	5
1	1	Literature	2	4	5	5	5	5	4	5	5	4	5	5	4	4	5	1	1	1	1	1	5	3	5	5	5	4	5	4	5	5	5	5	5	4	4	5	5	5	5	5	4	5	5	4	4	5	5
1	2	Science	1	1	3	3	1	4	1	3	3	3	3	2	4	2	1	1	3	1	3	3	3	2	2	1	3	2	2	3	3	2	2	4	2	1	1	1	3	4	4	2	1	1	1	2	1	4	3
2	2	Engineering	3	5	4	5	5	5	4	5	4	5	3	5	5	5	5	1	1	1	1	1	5	4	5	4	5	4	5	4	5	5	4	5	5	5	5	5	5	4	5	4	5	5	4	5	4	5	5
1	2	Science	1	5	4	4	5	5	5	4	4	5	4	5	5	4	5	5	4	5	5	4	5	4	4	5	4	5	5	4	4	5	5	4	5	5	3	5	5	5	5	5	4	4	5	3	5	5	5
1	1	Management	1	3	4	5	4	4	5	4	5	4	3	5	4	5	4	4	3	5	5	5	4	3	3	5	5	4	5	4	5	4	5	5	4	4	4	5	4	4	3	5	4	5	1	2	2	4	4
1	1	Engineering	2	4	1	2	4	4	4	2	3	2	4	2	3	1	3	3	4	1	2	3	1	2	4	2	1	4	3	4	4	1	4	4	4	4	4	3	4	4	4	1	2	2	2	4	2	1	3
1	2	Engineering	2	5	4	4	5	3	5	5	4	5	3	5	4	5	3	5	5	4	4	4	5	5	4	3	4	3	4	4	5	5	5	5	4	4	4	5	5	4	5	5	5	3	4	4	3	4	4
1	2	Economics	2	5	4	4	4	4	5	4	4	3	4	5	3	4	4	3	4	4	3	4	5	3	5	5	4	4	1	2	2	4	4	4	3	5	1	1	2	1	3	4	4	3	1	2	2	4	1
2	2	Science	4	3	5	3	5	5	4	5	4	4	1	3	1	1	2	4	5	5	5	3	5	4	4	3	4	5	4	5	4	5	5	5	5	3	5	5	3	5	5	4	5	4	5	4	5	4	4
2	2	Science	3	1	3	1	3	4	4	4	5	4	5	5	4	3	4	5	3	4	4	4	1	1	1	1	1	3	2	3	2	2	4	4	4	4	1	3	2	2	5	4	3	3	4	4	3	4	3
1	1	Management	2	3	3	2	1	3	1	1	3	2	1	4	3	4	1	2	4	1	3	2	1	1	2	4	3	3	4	3	1	3	5	4	4	4	3	2	2	1	2	3	2	2	4	2	1	3	1
2	1	Science	3	4	4	3	5	1	1	1	1	1	1	1	2	4	2	4	4	5	3	5	5	5	3	5	4	5	1	1	3	1	3	3	5	5	1	3	4	2	1	1	1	1	2	3	4	3	2
3	1	Management	4	5	4	3	4	2	1	1	1	1	1	3	1	1	2	3	4	5	3	3	1	1	1	1	1	1	5	3	3	4	1	1	1	4	3	5	3	5	4	4	5	3	5	5	5	4	3
1	1	Science	1	4	4	5	4	4	4	4	3	4	3	3	5	5	4	5	4	5	4	3	2	1	1	2	1	1	4	4	4	5	4	4	4	4	2	1	1	1	5	3	3	5	4	5	5	4	5
1	2	Engineering	1	1	2	4	3	4	5	3	4	4	2	3	1	2	3	3	1	2	2	2	4	4	5	4	4	4	4	3	5	4	5	3	4	4	3	4	4	5	3	5	3	5	5	4	3	4	4
3	1	Engineering	4	3	5	5	5	3	5	4	4	3	5	4	3	4	5	5	5	5	4	3	5	5	3	5	4	5	4	4	4	4	2	3	2	4	4	4	3	4	3	5	4	3	2	2	3	1	2
2	2	Science	3	1	3	1	2	4	4	3	4	4	2	3	4	2	1	2	3	1	3	3	2	1	3	1	2	4	4	1	2	3	1	1	1	1	2	4	2	1	2	1	2	3	1	2	3	3	2
1	2	Education	1	5	4	4	5	5	3	4	5	4	3	3	5	5	5	3	1	3	2	1	4	1	1	2	2	2	4	5	4	3	5	4	5	3	4	5	5	3	4	3	5	5	1	2	2	2	3
1	1	Literature	2	5	5	5	4	5	5	5	5	4	4	5	5	5	5	1	1	1	1	1	5	4	5	5	4	5	5	5	4	5	5	5	4	5	4	5	5	5	5	4	5	5	5	5	5	5	4
2	1	Management	4	3	3	2	2	3	4	5	5	3	5	4	5	4	4	4	4	3	5	3	1	4	3	3	3	4	3	5	3	4	2	2	3	2	4	4	4	5	4	4	4	4	3	3	5	4	3
1	1	Engineering	2	1	2	3	1	3	2	4	2	1	2	3	3	2	3	4	1	2	2	3	2	4	2	2	1	3	2	3	2	3	4	4	4	5	2	4	1	3	2	3	1	2	2	2	2	2	3
2	2	Management	3	5	5	4	5	5	5	5	4	5	4	5	5	5	5	1	1	1	1	1	4	5	5	5	5	4	5	4	5	5	5	4	5	5	5	5	4	5	5	5	4	5	5	5	4	5	5
3	1	Literature	4	4	4	4	3	1	3	1	1	4	4	4	4	4	5	3	2	3	2	1	4	2	4	4	2	3	4	4	4	5	2	3	4	2	2	4	3	2	4	4	5	4	5	4	5	4	4
3	2	Engineering	4	4	3	5	5	1	1	1	3	3	3	4	5	5	5	1	3	1	2	4	1	2	1	2	2	2	2	3	1	1	2	3	3	1	1	2	2	2	1	1	2	2	4	2	3	1	4
2	2	Science	3	4	5	3	4	1	1	2	4	4	4	5	4	4	5	1	2	3	3	1	4	3	4	4	5	4	3	2	3	1	4	4	4	5	3	5	5	3	4	3	5	3	1	4	1	2	2
1	2	Management	1	5	4	4	4	3	4	5	4	5	5	5	3	5	4	1	1	1	1	1	5	3	4	5	5	4	1	1	4	1	3	1	1	3	3	1	2	1	3	3	3	1	5	5	4	3	4
1	1	Medicine	1	1	1	4	2	4	3	5	4	3	4	4	4	4	5	5	3	4	5	4	3	2	3	2	1	1	5	3	4	5	2	1	3	2	2	2	1	3	5	4	5	3	3	5	4	5	4
2	2	Engineering	3	3	4	4	5	5	4	4	5	4	4	5	4	5	4	2	1	1	2	1	4	4	3	5	4	5	4	4	5	4	5	4	4	3	4	3	4	5	4	2	1	3	4	5	3	5	4
2	1	Economics	3	5	3	5	4	1	1	3	2	1	4	5	4	3	4	3	4	2	4	1	2	2	2	4	1	4	4	4	5	4	4	3	5	5	3	5	4	4	4	4	5	4	2	3	3	2	2
1	1	Engineering	1	4	5	5	4	5	4	4	5	5	5	5	3	3	5	5	4	5	5	4	4	5	5	4	4	5	5	4	5	4	4	5	5	4	5	5	4	4	5	4	5	4	1	2	1	2	1
3	1	Science	4	1	3	1	2	3	4	1	4	2	3	3	2	2	2	1	4	2	2	3	2	2	2	2	4	1	3	3	2	2	4	3	3	4	1	3	2	3	3	2	2	1	4	3	2	1	1
1	1	Literature	1	1	3	3	3	1	2	3	3	1	2	1	1	2	2	2	1	2	3	1	1	1	1	1	1	1	4	3	3	5	1	1	4	1	2	3	4	2	3	2	2	3	5	5	5	3	4
1	1	Management	2	5	3	4	3	1	1	2	2	2	4	3	4	3	4	3	5	5	3	4	3	5	5	5	3	5	5	4	3	4	4	3	4	4	2	2	4	3	4	3	4	3	4	4	4	5	5
1	1	Literature	2	1	2	1	2	2	4	1	2	2	5	5	5	3	4	4	5	5	3	4	3	2	1	3	1	1	2	1	2	4	4	1	2	2	3	4	3	5	3	1	1	1	4	4	4	4	4
2	2	Literature	4	5	5	3	4	3	3	4	4	5	2	3	2	4	1	1	3	1	3	4	1	4	2	3	1	2	4	3	1	2	1	3	3	1	5	4	4	4	1	2	3	2	3	2	1	3	2
2	2	Science	3	4	4	2	4	4	3	5	4	4	4	4	4	2	2	4	5	4	4	4	5	5	5	4	5	3	5	5	4	4	3	3	1	2	3	4	4	5	5	3	5	4	4	5	5	5	3
1	2	Engineering	1	3	5	5	4	4	5	4	4	5	4	3	3	5	4	1	2	1	4	2	4	5	4	3	5	4	3	5	5	4	1	2	2	3	3	4	4	3	4	4	4	4	4	5	5	4	3
1	2	Medicine	1	4	4	1	3	4	3	1	4	1	3	4	5	4	5	3	4	4	4	4	5	5	5	4	3	5	5	4	5	4	4	4	4	4	1	1	4	2	4	3	4	4	4	4	4	4	4
1	2	Engineering	2	5	5	5	4	5	5	5	5	5	5	5	5	5	4	1	1	1	1	1	5	4	5	4	5	5	5	5	5	5	5	5	5	4	4	5	5	5	5	5	5	4	5	4	5	5	5
1	2	Medicine	1	4	4	5	3	5	4	4	3	5	5	5	4	3	3	4	4	4	3	3	3	3	4	4	4	4	3	1	2	3	4	5	5	3	1	1	2	1	1	1	3	1	3	4	4	4	5
2	1	Management	3	4	4	4	4	4	3	5	4	5	5	5	3	5	4	3	5	3	4	5	5	4	5	5	4	4	3	4	4	3	1	1	4	3	5	4	3	5	5	5	4	3	4	5	5	4	5
1	2	Engineering	1	4	4	1	4	3	4	5	3	4	5	4	4	5	4	3	5	3	5	5	3	5	5	4	5	3	5	4	5	4	3	5	3	4	2	3	4	4	5	4	4	5	4	4	5	5	4
2	2	Medicine	3	4	4	4	5	1	2	4	1	3	4	4	1	1	2	1	3	3	3	2	4	1	3	1	3	1	3	3	2	2	3	5	5	4	1	1	3	4	2	2	1	3	1	3	4	1	2
2	2	Literature	3	1	4	2	4	5	5	3	4	3	4	4	5	3	3	4	4	4	5	4	5	5	3	3	5	4	4	5	3	3	3	2	1	3	3	5	4	4	4	5	5	3	4	5	4	4	4
2	2	Management	4	5	4	5	5	5	5	5	4	4	5	5	5	4	4	1	1	1	1	1	5	5	5	4	4	4	4	5	5	5	5	4	5	5	5	5	4	5	5	5	4	5	5	5	5	4	4
1	1	Engineering	3	4	3	1	1	2	4	2	1	4	2	4	2	2	2	4	1	2	1	3	3	3	3	1	1	1	3	3	1	3	2	1	4	3	2	3	2	2	2	1	2	3	3	1	2	1	3
2	2	Literature	3	4	5	4	3	2	1	1	2	1	5	5	4	3	4	3	1	1	1	2	1	3	3	1	4	4	4	4	5	3	5	3	5	4	4	2	3	3	4	4	3	3	2	3	3	1	3
1	1	Engineering	3	4	4	3	4	2	3	4	3	3	4	4	5	4	5	5	4	4	5	4	5	4	5	4	5	4	4	4	5	5	4	4	4	5	1	2	4	1	3	5	3	4	5	5	3	4	3
2	2	Engineering	3	4	5	4	4	3	5	4	4	5	4	4	5	5	3	1	3	1	3	1	1	4	2	3	4	3	1	2	2	3	3	2	2	4	5	3	4	3	5	3	5	4	2	2	3	4	2
1	1	Engineering	1	4	5	4	5	5	4	4	5	4	4	4	4	4	5	5	5	4	4	5	4	3	5	4	5	4	4	5	5	4	5	4	5	4	4	4	5	5	5	3	5	5	3	5	3	5	4
3	1	Engineering	4	3	4	4	4	3	4	5	5	5	4	4	3	4	5	4	4	4	5	5	4	3	5	5	3	5	4	5	5	4	5	4	5	4	5	4	4	5	5	4	5	4	5	4	3	5	4
1	2	Literature	1	4	5	5	5	5	5	5	5	4	4	5	5	5	5	1	1	1	1	1	5	5	4	4	5	5	5	5	4	5	5	5	4	5	5	4	5	5	5	4	5	5	4	5	5	5	5
2	2	Education	3	4	4	5	3	1	2	1	3	1	4	5	3	4	3	4	5	5	3	3	4	4	5	4	3	4	5	5	4	4	5	5	5	5	4	4	5	3	5	3	3	4	3	5	4	5	5
2	1	Engineering	3	4	5	4	4	1	1	1	1	1	3	3	3	4	4	5	4	5	4	4	5	5	4	3	4	4	1	1	3	1	3	5	4	4	5	5	3	4	5	4	4	4	4	4	5	5	4
1	1	Engineering	2	5	3	3	3	4	4	3	4	4	4	5	4	5	3	3	3	5	5	5	4	5	5	3	4	5	2	3	1	1	3	2	2	4	1	2	3	1	2	3	1	3	3	3	4	2	3
3	2	Literature	4	4	5	5	4	5	5	4	4	5	5	4	4	5	5	4	5	4	5	5	4	5	4	3	4	4	5	4	5	4	5	4	5	4	4	5	4	5	5	4	4	5	1	1	3	2	1
2	2	Science	3	4	5	3	4	3	3	1	3	2	1	1	1	1	1	1	3	3	1	3	1	1	1	1	1	1	1	3	3	2	1	1	2	2	4	5	3	3	4	4	4	4	5	4	5	3	4
1	2	Economics	3	4	5	5	5	5	5	5	4	5	5	5	5	4	4	1	1	1	1	1	4	4	5	5	5	5	5	5	5	4	5	4	5	5	5	4	5	5	5	4	5	5	5	5	4	5	5
3	1	Engineering	4	2	2	2	1	1	1	1	1	1	1	1	1	1	1	4	5	4	3	4	1	1	1	1	1	1	1	1	1	3	1	1	1	3	1	3	4	2	5	5	3	4	3	3	4	5	4
2	2	Education	3	4	4	4	5	4	4	5	4	4	4	5	4	3	5	1	2	1	1	2	4	5	4	4	4	3	4	4	4	5	5	4	4	4	3	4	2	2	2	3	3	2	4	4	5	5	4
1	2	Education	1	1	1	4	1	4	4	3	5	4	5	5	4	3	4	5	5	4	4	4	4	3	4	5	4	3	4	4	5	5	3	3	3	1	4	2	3	4	3	4	3	4	4	5	5	4	4
1	1	Management	2	5	5	3	4	3	5	5	5	4	4	5	3	5	5	4	5	5	3	5	5	5	3	4	5	4	4	5	4	5	5	4	5	4	3	5	5	5	5	3	5	5	4	4	3	5	3
1	1	Economics	1	5	3	4	5	4	3	4	5	5	1	1	1	2	3	4	4	4	5	5	4	4	1	3	2	3	3	4	4	4	5	5	3	3	4	3	4	4	4	4	5	4	2	3	2	4	2
2	1	Science	3	5	4	5	3	4	5	3	4	4	2	1	1	2	1	5	4	4	5	4	4	4	5	5	5	4	2	2	2	2	4	1	3	3	2	1	1	2	5	4	4	5	5	4	4	4	4
3	1	Management	4	3	4	3	2	5	4	4	3	4	5	3	4	3	4	5	3	4	5	5	4	5	4	5	4	5	3	4	5	4	4	4	4	4	4	4	3	5	3	4	5	3	5	4	3	5	5
2	1	Education	3	4	4	5	4	4	4	3	4	4	1	2	4	3	3	1	4	3	2	2	2	2	2	1	4	3	3	3	3	2	1	1	1	1	5	4	3	4	2	4	2	1	2	2	3	1	3
2	1	Engineering	4	4	1	2	2	4	5	3	5	5	5	4	4	4	5	5	4	3	5	5	3	5	5	5	3	4	4	5	4	5	5	5	3	5	5	4	5	4	4	5	4	5	5	3	5	5	4
1	1	Engineering	1	4	4	4	5	4	3	5	5	4	4	3	5	5	5	4	5	3	3	4	3	5	4	4	4	5	4	4	5	4	5	4	5	3	1	2	1	3	4	4	4	5	4	5	5	4	4
2	2	Education	3	5	4	5	4	4	5	5	4	5	4	5	5	5	4	4	5	4	5	5	1	1	1	1	2	3	5	3	5	5	4	4	5	5	4	4	5	5	4	5	5	4	3	5	5	5	5
1	2	Medicine	2	5	3	4	5	4	5	3	4	5	3	4	5	5	5	3	5	4	4	5	5	4	4	4	3	4	4	3	5	4	3	4	5	5	4	3	2	3	4	4	5	4	3	5	3	4	5
1	2	Education	3	4	4	4	3	3	5	5	5	4	3	4	4	5	4	4	5	4	4	5	3	4	4	5	5	5	5	5	4	4	4	5	5	4	5	5	4	3	4	4	5	4	3	5	5	3	5
1	2	Management	2	3	5	5	4	5	5	4	3	4	4	4	5	3	5	1	1	1	3	2	2	2	3	2	1	1	3	3	5	5	3	1	3	1	4	3	4	3	4	4	5	4	4	4	4	5	5
1	2	Economics	1	4	5	4	5	5	5	4	4	3	1	2	2	4	1	5	3	4	5	3	3	5	3	5	4	4	5	4	3	4	3	5	4	5	2	3	2	3	5	5	3	4	5	4	5	4	4
1	1	Medicine	1	4	1	1	1	4	4	4	5	5	4	4	5	5	3	5	5	4	4	4	4	4	5	4	5	5	2	1	3	2	4	5	4	5	3	5	4	5	4	3	4	4	4	4	4	3	4
2	2	Management	4	3	5	4	5	1	3	2	1	2	5	5	4	4	4	4	4	5	4	4	4	4	4	5	5	4	4	5	4	4	5	5	5	5	5	5	3	4	5	4	4	4	5	4	3	4	5
1	2	Engineering	3	2	1	2	2	4	5	4	5	4	4	5	5	4	4	5	4	4	4	5	5	4	5	3	4	3	3	4	5	5	4	5	4	5	5	4	5	3	4	3	5	5	3	4	5	5	4
1	2	Engineering	1	3	1	2	1	3	4	5	4	3	2	3	4	3	1	2	4	3	2	1	3	3	3	2	2	1	4	3	1	3	1	3	3	4	4	5	4	4	3	3	1	2	1	2	2	3	3
1	2	Medicine	1	5	3	5	4	4	4	4	4	5	4	4	3	5	3	4	4	4	2	3	1	1	1	1	1	1	5	3	4	4	1	1	3	2	3	5	4	5	4	4	4	5	2	3	1	1	2
1	2	Medicine	3	1	4	2	2	2	2	4	2	3	3	3	3	2	1	1	3	1	2	4	2	2	4	2	2	1	4	2	2	2	3	2	3	2	2	3	3	1	1	2	2	3	1	1	4	1	3
2	1	Engineering	3	4	4	5	3	5	5	3	5	4	2	1	2	2	3	4	5	4	5	4	3	4	5	4	4	4	3	5	3	3	4	5	4	5	5	3	5	5	4	4	4	4	2	1	2	4	1
1	2	Management	2	5	5	5	4	5	5	5	4	4	5	5	5	5	3	1	1	1	1	1	5	4	5	5	4	4	5	4	5	5	5	5	4	5	5	4	5	5	5	5	5	4	4	4	5	5	5
1	1	Science	1	4	2	2	2	3	4	3	5	4	5	4	4	4	5	1	2	2	3	1	4	4	4	4	5	4	5	3	4	4	3	5	4	5	4	4	5	4	4	4	3	5	5	5	4	3	5
2	2	Education	3	3	3	4	4	2	2	2	3	1	4	3	4	5	4	4	5	4	4	4	5	5	3	4	5	4	4	5	4	4	4	5	3	5	3	5	5	4	4	4	5	4	5	4	4	4	4
2	2	Engineering	3	4	5	5	4	3	5	5	4	3	2	1	2	1	2	5	5	4	4	4	1	1	1	1	1	1	1	2	3	2	1	2	1	3	4	3	4	5	1	1	2	2	5	4	5	5	4
1	2	Management	1	1	3	3	1	2	1	3	2	4	1	1	1	3	1	4	1	4	3	3	1	3	4	2	3	2	5	3	4	5	4	4	4	5	5	5	4	3	5	4	3	4	1	2	3	4	2
2	1	Engineering	3	5	5	4	5	5	5	5	5	5	5	5	5	5	4	1	1	1	1	1	4	5	5	5	5	5	5	5	5	5	5	4	5	5	5	5	5	5	5	4	5	5	5	5	5	4	5
1	2	Engineering	2	2	2	1	3	5	4	3	5	5	5	5	4	4	3	5	5	3	5	4	1	3	2	3	1	1	5	4	5	4	5	4	5	4	4	4	5	5	4	4	5	5	4	3	4	5	3
2	1	Economics	3	5	3	4	4	4	5	4	4	5	5	4	4	5	4	4	4	5	5	4	4	5	4	4	3	5	5	5	4	4	4	5	5	4	5	4	5	4	4	5	4	5	3	4	4	4	3
3	1	Science	4	5	4	5	5	5	5	5	4	5	4	5	5	5	5	1	1	1	1	1	5	5	5	5	4	4	5	4	5	5	5	5	4	5	5	5	5	4	5	5	4	5	4	5	5	5	5
1	1	Literature	1	2	2	2	1	2	4	4	3	3	3	5	3	3	5	3	4	3	4	5	4	5	4	3	3	4	4	4	5	5	5	5	5	5	3	4	5	5	4	4	5	4	4	5	5	4	4
1	1	Literature	2	3	1	1	2	3	5	4	4	4	3	4	5	3	4	4	1	1	1	2	2	1	3	1	2	3	1	2	2	4	4	4	5	4	3	5	5	3	5	4	3	4	5	3	4	4	5
1	1	Engineering	2	4	5	4	4	3	4	2	1	2	5	4	3	5	4	4	5	5	4	3	4	5	4	5	3	5	1	2	2	4	4	4	5	4	4	5	4	4	4	4	4	3	3	5	5	5	4
1	2	Literature	3	3	1	3	2	2	4	2	3	2	3	4	2	1	2	3	1	2	2	3	2	1	3	3	1	2	2	2	2	3	1	2	3	4	1	2	2	3	4	1	2	1	1	1	3	2	3
2	1	Science	3	5	3	5	5	5	4	5	4	5	5	4	5	4	5	3	5	5	5	5	3	5	5	4	3	4	4	4	5	5	4	5	4	5	5	4	4	5	5	5	3	5	1	1	2	2	1
1	1	Education	1	3	3	4	4	2	1	1	1	2	3	3	3	4	4	4	4	4	4	5	3	5	5	4	4	5	4	4	3	4	2	2	2	2	2	2	3	4	1	3	2	4	1	2	2	1	2
1	2	Economics	1	2	3	3	3	4	4	3	5	4	3	3	3	2	3	1	4	4	3	1	2	3	4	1	3	2	4	3	2	3	1	1	1	1	5	3	5	3	2	1	3	3	4	1	1	3	3
1	2	Literature	1	5	4	4	3	4	4	3	5	3	3	4	5	4	4	4	4	5	5	4	4	5	4	5	4	5	5	5	3	5	3	5	4	5	4	3	3	1	3	4	1	4	2	2	3	1	1
1	1	Science	3	4	4	4	5	4	3	4	4	4	3	4	4	5	5	2	1	2	3	1	5	5	3	4	4	3	5	3	5	4	5	5	4	3	2	1	3	2	1	3	4	2	1	2	3	1	3
3	1	Education	4	4	3	2	3	4	3	1	1	1	2	2	4	3	2	3	3	2	2	2	2	3	4	2	1	2	2	4	2	4	5	4	5	4	4	4	3	4	2	3	1	3	2	2	2	4	1
2	1	Economics	4	4	5	3	4	4	4	4	3	5	4	4	3	4	5	1	2	3	4	1	4	4	5	4	4	4	5	3	4	4	4	3	4	2	1	1	2	4	4	5	5	3	1	2	2	1	3
3	1	Engineering	4	4	5	3	5	5	4	4	4	4	3	2	1	1	2	5	3	5	4	3	4	4	4	5	3	5	5	5	4	4	1	3	3	1	1	4	2	4	2	2	2	2	4	4	4	5	3
1	2	Literature	2	3	1	2	2	4	4	5	3	4	3	2	3	3	1	4	3	1	1	3	1	1	4	2	3	3	4	1	3	2	1	1	1	1	1	2	4	3	2	2	2	2	3	4	2	1	1
2	2	Engineering	3	5	5	4	4	5	4	5	4	5	4	5	5	5	4	1	1	1	1	1	5	5	4	5	4	4	4	5	5	5	4	5	5	5	4	5	4	5	5	5	5	4	4	5	4	5	5
1	1	Engineering	1	5	4	5	3	5	4	4	4	5	2	1	2	4	2	4	4	4	5	5	2	1	2	2	1	1	4	5	5	4	5	5	4	4	4	4	5	5	4	5	5	4	5	4	5	4	4
3	1	Science	4	3	4	4	4	5	4	4	5	4	2	2	2	2	3	4	4	5	5	4	3	3	2	3	3	4	5	4	4	5	4	4	5	5	5	5	4	4	5	3	5	5	3	1	4	1	1
3	1	Engineering	4	5	4	5	5	4	5	5	5	5	4	5	4	5	5	4	5	5	5	5	5	5	4	5	4	5	4	5	5	5	5	5	5	4	5	4	5	5	5	4	5	5	4	5	5	4	5
2	1	Literature	3	1	4	2	2	4	4	5	4	5	3	4	5	5	5	4	5	5	4	4	4	3	3	4	3	4	4	5	4	5	4	5	5	4	4	4	5	5	3	5	5	5	3	5	3	4	5
1	1	Science	1	5	5	3	5	1	2	3	2	1	1	1	1	1	1	4	4	4	4	5	1	1	1	1	1	1	5	3	4	5	2	2	1	1	5	3	4	4	4	5	3	4	4	5	4	5	4
1	2	Literature	2	4	5	4	3	4	5	4	3	5	3	1	3	3	4	3	3	1	4	2	3	2	3	3	2	2	3	3	3	3	1	1	1	1	1	1	2	4	2	4	1	2	2	3	3	1	3
3	1	Literature	4	2	2	1	1	4	4	5	3	5	4	5	4	4	5	5	4	3	3	4	4	3	5	5	5	4	5	5	5	3	3	4	5	5	1	3	3	1	1	1	1	1	3	4	3	4	3
2	1	Management	3	4	5	5	4	5	4	3	4	4	5	3	4	5	5	4	3	3	3	4	2	3	3	4	4	1	4	5	4	4	3	2	2	3	1	1	1	1	5	3	3	4	1	2	3	4	3
1	1	Literature	1	1	1	2	2	4	4	4	5	5	4	5	4	5	4	2	4	2	1	1	4	4	5	5	4	5	3	4	4	4	3	3	1	1	4	4	4	3	2	1	4	1	5	5	4	5	4
2	2	Engineering	3	3	1	1	3	3	5	5	4	5	4	4	5	5	4	4	4	5	4	4	4	4	4	3	5	4	3	4	4	5	5	4	4	4	3	3	4	5	5	4	4	4	4	4	3	3	1
2	2	Economics	3	1	4	2	1	4	5	4	4	3	4	4	4	5	3	4	4	3	5	3	3	2	1	1	3	1	3	5	3	4	3	5	5	3	1	4	2	1	4	1	3	1	2	4	3	2	2
1	1	Science	1	2	2	1	2	2	2	1	3	4	1	4	1	1	1	4	3	4	4	5	2	3	3	4	3	2	4	4	5	4	4	3	4	5	4	5	3	5	3	3	4	5	3	5	5	4	3
2	2	Engineering	3	4	5	5	5	5	5	5	4	5	5	5	5	5	4	5	5	5	4	5	5	5	4	4	5	5	5	5	5	4	4	5	5	5	5	5	4	5	5	5	4	5	5	5	5	5	4
3	2	Science	4	1	1	1	1	3	5	3	5	4	5	4	3	5	5	4	4	5	5	4	1	3	1	1	1	1	4	4	4	4	4	5	4	4	2	1	3	2	2	1	2	3	5	5	5	3	4
2	1	Engineering	4	3	4	2	3	4	3	1	3	1	2	2	4	1	1	2	2	1	1	1	4	4	5	4	5	5	5	3	4	5	5	3	3	4	4	4	4	5	4	5	5	4	3	4	4	5	4
2	2	Science	3	4	4	4	5	4	4	3	4	5	5	4	3	4	5	1	1	3	4	2	5	4	3	5	4	5	4	3	5	4	4	4	4	4	5	4	3	4	5	3	5	5	5	5	5	3	4
3	1	Literature	4	4	4	3	4	3	4	5	5	4	1	4	2	3	3	2	2	3	4	1	2	1	3	1	4	3	3	2	2	3	1	1	1	1	2	2	2	4	3	2	2	1	3	2	1	1	4
3	1	Engineering	4	3	5	5	5	5	4	4	5	5	5	4	5	5	4	5	5	5	4	4	4	5	5	4	5	4	5	5	4	5	5	4	5	5	4	5	5	4	5	5	4	5	5	4	5	5	4
2	2	Economics	4	5	4	5	5	5	5	5	5	5	5	4	5	5	5	1	1	1	1	1	4	5	5	5	5	5	5	5	5	5	5	5	4	5	5	5	5	5	5	5	5	4	5	4	5	5	5
2	1	Science	3	1	1	4	1	5	3	4	5	3	4	5	5	3	4	3	3	4	4	4	5	5	5	5	3	4	4	5	3	4	4	4	5	4	5	3	3	5	4	4	5	4	5	4	5	4	4
1	1	Science	2	5	4	5	3	4	1	1	2	4	3	1	1	2	4	5	3	4	4	5	4	5	4	5	4	5	4	4	5	3	3	1	3	1	3	5	4	3	4	4	3	4	3	5	5	4	3
1	2	Science	1	5	5	5	4	5	5	5	5	4	4	5	4	5	5	5	5	5	4	4	3	5	5	5	5	5	5	5	5	4	4	5	5	5	5	4	5	5	5	4	5	5	5	5	4	5	4
3	2	Literature	4	3	1	2	4	3	2	2	1	4	4	3	4	4	4	5	3	4	4	4	5	5	4	4	4	5	4	3	4	5	5	5	5	5	3	4	4	5	4	3	4	4	4	4	4	5	5
2	1	Literature	3	5	4	5	4	4	4	3	5	4	5	5	4	3	4	5	4	4	4	4	4	5	5	3	4	3	4	3	5	5	4	5	3	5	1	1	1	4	4	5	4	4	5	5	4	3	4
3	1	Literature	4	4	5	4	4	3	4	4	4	5	1	1	1	4	2	3	4	4	4	3	5	4	4	4	3	5	5	3	5	3	4	4	4	4	5	4	4	4	4	3	4	4	4	4	5	4	4
2	2	Science	3	5	4	5	5	5	5	5	5	5	5	5	4	5	5	1	1	1	1	1	5	5	5	5	5	4	5	5	5	5	5	5	5	5	5	5	5	5	5	5	5	5	5	5	5	5	4
1	1	Medicine	1	3	1	2	1	4	3	3	5	3	2	2	1	2	3	2	1	1	3	1	4	4	3	4	4	4	4	5	4	3	4	3	4	5	2	2	2	3	1	4	4	3	3	4	4	4	4
2	1	Medicine	3	4	5	4	5	5	5	5	4	4	5	4	5	4	5	5	4	5	4	5	5	5	4	4	5	4	4	4	5	5	4	5	5	5	3	5	5	5	4	4	5	5	2	2	4	3	2
1	1	Medicine	1	5	4	5	5	5	5	5	5	5	4	5	5	5	5	1	1	1	1	1	5	5	5	5	4	5	5	5	5	5	5	5	5	5	5	5	5	5	5	5	5	5	5	5	5	4	5
1	2	Management	1	2	3	1	2	2	2	3	2	2	3	3	4	4	5	5	5	3	5	3	4	3	4	4	4	5	5	4	4	5	5	3	3	5	1	2	2	1	1	1	1	1	1	1	1	1	2
2	1	Engineering	3	5	4	5	5	5	4	5	5	5	5	5	5	5	4	5	4	5	5	5	4	5	4	5	5	5	5	4	5	5	5	5	4	5	4	5	5	5	4	5	5	5	4	5	5	5	5
2	1	Science	3	5	3	4	5	4	4	3	5	4	2	1	1	2	2	3	2	4	2	3	3	1	3	4	3	1	4	2	4	3	1	1	1	1	4	5	4	3	3	1	3	2	3	1	4	2	2
1	2	Engineering	3	4	5	5	4	5	3	4	3	5	4	5	5	5	3	1	1	1	1	2	2	2	2	1	2	1	2	3	2	1	5	4	4	4	4	4	5	4	4	2	4	1	3	4	3	5	5
1	1	Engineering	2	1	1	1	2	3	5	5	3	4	4	5	3	5	4	3	5	5	4	4	4	4	4	5	4	3	5	4	4	4	5	3	3	4	3	3	1	1	1	1	1	1	1	2	2	2	1
2	1	Management	3	4	3	2	1	5	4	5	4	4	5	4	3	4	4	4	5	4	5	4	5	3	4	5	4	4	4	5	5	3	5	4	5	4	5	5	4	3	4	3	5	5	4	4	4	5	5
1	2	Literature	3	2	2	3	2	1	1	3	3	4	5	3	5	3	4	5	3	3	5	5	3	4	4	1	2	3	4	4	4	5	5	4	3	3	1	1	1	2	1	1	1	1	1	3	3	3	3
2	2	Art	3	2	1	3	4	3	4	2	2	3	1	4	3	1	3	2	2	1	4	2	4	4	1	1	1	2	4	1	2	3	4	4	5	4	2	2	2	3	2	1	3	2	1	2	3	3	1
2	1	Management	3	4	5	3	4	4	5	5	3	5	4	4	4	5	3	5	3	5	4	5	4	4	3	5	5	5	2	4	2	1	5	3	5	5	4	5	4	4	4	5	4	4	5	5	4	4	4
1	1	Engineering	2	2	4	2	4	2	1	1	3	4	4	5	4	4	5	1	3	3	2	1	3	5	3	4	4	4	4	5	3	5	5	4	4	4	2	2	3	3	1	1	1	1	2	1	1	2	1
2	1	Management	3	3	5	3	3	4	3	5	4	4	4	5	5	4	4	4	4	5	4	4	4	1	2	4	4	4	2	3	3	1	3	4	4	3	1	1	2	2	4	3	5	5	4	5	4	4	5
1	1	Science	1	4	4	4	3	5	4	4	3	5	5	5	4	4	3	4	4	4	4	5	3	4	5	5	5	5	4	4	3	3	4	5	4	4	1	2	2	1	2	2	3	3	1	3	3	1	2
1	1	Literature	1	4	4	5	5	5	3	4	5	5	3	4	4	4	5	5	5	3	5	5	4	4	4	5	3	4	4	4	5	5	5	4	5	4	4	5	4	5	5	4	4	5	3	4	4	4	5
2	1	Engineering	3	4	4	1	2	5	3	3	4	4	5	3	4	4	4	5	3	4	4	3	1	2	1	4	1	2	4	4	5	3	5	3	5	3	3	5	4	5	4	4	4	3	4	5	3	4	4
1	2	Literature	2	1	2	2	2	5	4	5	5	3	3	3	5	4	5	4	5	4	5	4	4	2	4	2	2	3	3	5	5	5	5	5	4	4	5	4	4	5	4	4	5	5	4	5	4	4	4
1	2	Science	1	4	5	4	3	1	4	1	1	2	5	4	3	4	5	1	3	2	2	2	3	2	4	2	4	1	4	4	5	5	5	5	3	4	4	5	4	4	4	4	4	3	3	3	1	4	2
1	1	Management	3	5	4	4	5	5	5	4	4	4	4	5	5	5	3	5	4	5	4	5	5	5	4	4	4	4	5	3	5	5	4	5	5	4	4	4	5	5	5	5	4	4	5	5	4	4	4
3	1	Literature	4	5	5	3	5	5	4	4	4	5	1	2	1	4	1	3	5	5	5	5	5	5	5	4	3	4	4	5	5	4	5	4	5	4	5	4	4	5	4	4	5	5	2	2	2	1	1
1	2	Literature	2	5	5	3	5	5	4	5	5	4	5	4	5	5	4	4	5	5	4	5	4	5	4	5	4	5	5	4	5	5	5	5	5	4	4	5	4	5	4	5	5	5	4	5	4	5	5
3	2	Art	4	3	3	3	3	4	4	4	4	3	4	5	4	4	5	4	2	2	3	3	3	1	3	4	2	2	4	5	3	4	2	3	1	3	3	5	5	4	5	3	5	3	1	4	3	1	3
1	1	Science	2	3	3	3	5	1	1	4	2	1	2	3	1	4	4	4	1	4	3	1	4	2	3	4	1	1	3	4	1	4	5	4	4	3	4	2	2	3	3	3	1	2	4	1	4	2	1
2	2	Management	4	4	4	4	4	4	4	5	3	4	5	4	4	5	4	1	1	1	2	1	4	3	3	3	4	3	4	4	3	5	3	5	5	3	3	5	4	4	5	5	3	3	3	2	1	1	2
1	1	Science	1	1	1	1	3	5	3	4	5	5	4	5	4	5	4	5	3	4	5	5	1	2	1	2	2	2	5	5	3	5	4	5	4	5	3	5	5	5	4	4	5	5	4	5	4	4	4
1	2	Medicine	2	5	5	4	4	4	5	3	4	5	4	5	4	4	3	1	1	1	4	2	5	4	5	5	4	3	5	3	4	4	2	2	1	3	3	5	4	3	4	3	4	4	4	3	4	5	4
1	2	Management	3	5	5	4	3	4	3	4	5	5	5	3	5	4	4	4	5	3	5	4	3	1	3	4	2	3	5	5	4	4	3	1	3	2	4	5	3	4	4	3	4	5	3	2	2	4	1
1	1	Education	1	4	5	5	5	5	5	4	4	5	4	5	4	5	5	4	5	4	5	5	4	4	4	5	5	5	5	4	5	5	5	5	5	4	5	5	4	5	5	4	5	5	5	4	4	5	5
1	1	Economics	3	4	5	5	4	3	5	4	3	5	5	4	3	5	5	3	2	1	2	3	3	5	5	4	4	4	5	5	3	4	4	3	5	3	4	3	4	5	4	3	4	4	3	5	5	4	4
2	1	Medicine	4	5	3	5	4	4	3	3	5	5	5	4	4	5	4	1	3	2	2	1	4	5	5	3	5	5	4	5	3	5	2	2	3	4	1	4	1	1	4	4	4	4	4	5	4	4	4
2	1	Economics	3	5	5	4	5	5	5	5	4	5	5	5	4	4	5	5	5	4	5	4	4	5	5	5	5	4	5	5	4	5	5	5	5	4	5	5	5	4	5	5	5	4	4	5	4	5	5
2	1	Management	3	4	5	5	5	5	5	5	5	5	5	5	5	5	4	1	1	1	1	1	4	5	5	5	5	4	5	5	5	5	5	5	4	5	5	5	5	5	5	4	5	5	5	5	5	5	4
1	1	Education	3	4	3	4	1	4	3	5	5	5	4	3	5	4	5	2	3	1	2	1	5	4	5	4	5	3	3	1	1	3	4	4	5	3	1	2	4	4	3	5	5	4	5	5	4	5	4
2	1	Literature	4	2	3	1	3	3	3	3	2	2	3	2	3	2	2	1	3	2	3	2	2	2	1	4	2	1	2	3	2	2	3	2	1	4	4	2	2	1	3	1	3	1	1	2	2	3	2
1	2	Management	1	4	5	5	4	4	3	4	5	5	1	4	4	3	1	3	2	2	2	3	2	2	3	1	2	4	3	1	4	3	1	1	1	1	4	3	5	5	1	3	2	3	3	2	4	1	1
1	2	Science	2	4	5	5	5	5	5	4	4	5	5	5	4	4	5	5	4	4	5	5	4	5	5	4	5	5	4	5	5	5	4	5	5	5	4	5	5	5	5	5	4	5	4	5	5	4	5
1	1	Education	2	5	3	5	4	4	4	5	3	5	4	3	4	5	5	2	2	1	3	2	2	4	3	2	4	1	5	4	5	4	4	4	4	4	4	5	4	3	5	3	5	3	2	1	4	2	3
2	2	Science	3	2	1	4	3	4	4	4	5	4	3	5	5	3	5	5	5	3	5	3	5	4	4	3	4	4	4	4	3	4	4	4	4	4	2	2	1	1	3	4	3	5	4	3	5	4	5
1	1	Engineering	1	1	2	2	3	4	4	4	3	5	2	3	2	2	3	3	1	3	3	2	1	4	2	3	2	1	3	3	3	1	4	1	4	3	1	2	2	4	1	2	3	2	1	2	2	4	2
2	1	Literature	3	4	5	5	5	4	5	4	5	5	5	5	4	5	4	4	5	4	5	5	5	4	5	4	5	5	5	4	5	5	5	5	4	5	5	5	4	5	5	5	4	5	4	5	4	5	5
2	2	Literature	3	5	4	4	5	1	2	4	2	4	5	4	5	5	3	1	1	2	3	2	3	4	5	5	4	4	3	5	5	5	2	3	3	3	4	4	5	4	4	3	4	5	4	3	4	4	5
2	2	Agronomy	3	2	2	1	4	1	2	2	4	4	3	1	1	4	2	2	1	3	2	3	3	1	1	3	3	1	2	2	3	2	3	4	1	2	1	2	2	3	3	2	1	2	1	4	3	1	1
1	2	Engineering	1	4	3	5	5	4	5	3	3	3	5	4	4	3	5	4	3	4	5	4	3	1	2	1	1	2	3	5	4	4	4	5	4	4	2	1	3	1	2	3	3	3	3	5	5	5	4
3	1	Science	4	2	3	2	4	4	5	4	4	5	4	4	4	3	5	5	4	3	4	4	4	4	5	4	5	4	5	5	5	3	3	3	4	4	3	4	2	1	1	2	2	1	3	4	4	3	5
1	2	Military science	3	2	3	2	2	2	2	1	4	4	2	2	4	2	2	3	2	3	1	2	3	3	2	1	3	1	3	1	2	4	3	3	2	2	4	3	1	1	2	2	2	2	2	1	1	2	4
1	2	Agronomy	1	4	4	5	5	4	4	5	5	5	4	4	5	5	5	4	4	5	5	5	5	4	5	4	4	5	3	5	5	5	5	4	5	5	5	5	4	4	5	5	4	4	5	5	4	5	4
1	1	Education	2	4	4	3	4	4	4	4	4	3	1	1	1	1	1	5	3	4	5	5	1	1	1	1	1	1	2	1	2	2	2	1	2	1	4	4	4	4	4	4	4	5	4	4	5	5	5
2	1	Literature	3	2	1	2	4	4	3	4	5	4	3	4	5	4	5	4	5	5	4	4	4	4	5	5	4	5	2	2	1	2	3	3	4	5	4	4	5	4	5	4	5	3	4	3	5	5	5
1	2	Agronomy	1	1	1	2	4	5	4	4	4	4	5	4	4	4	3	4	5	5	5	3	3	4	4	4	4	5	5	5	3	4	2	1	2	2	2	4	2	3	5	4	4	4	5	4	5	4	3
3	2	Economics	4	4	4	5	4	3	4	5	5	3	5	3	4	3	4	4	4	4	4	5	3	4	4	5	3	5	5	5	3	4	4	4	5	3	2	1	1	3	5	4	4	4	4	4	3	3	5
3	2	Science	4	2	1	4	2	4	3	5	5	4	3	3	5	5	4	5	3	4	5	4	5	4	5	3	5	4	5	4	3	4	2	3	3	1	1	1	1	3	5	3	5	3	4	4	5	4	4
1	2	Management	1	5	5	4	5	5	5	5	5	5	5	5	5	4	5	1	1	1	1	1	5	5	4	5	5	5	5	5	5	5	5	4	5	5	5	5	5	5	5	5	5	5	5	5	5	4	5
1	2	Science	3	3	1	3	4	5	4	3	5	4	4	5	3	5	4	4	5	4	5	4	3	2	2	4	3	3	4	5	4	4	4	4	3	5	3	2	4	3	1	1	1	1	2	4	4	1	2
2	2	Economics	4	4	3	4	4	4	5	3	3	3	1	1	2	3	1	4	3	5	4	5	4	3	5	5	4	5	4	5	4	4	1	2	3	2	4	3	3	5	1	2	2	1	4	5	3	4	4
2	2	Military science	3	5	4	4	5	5	5	4	4	5	3	5	5	5	5	4	5	5	4	5	3	5	5	4	5	5	5	5	4	5	5	5	4	5	5	4	4	5	5	4	5	5	5	5	5	4	4
2	2	Agronomy	4	4	1	2	2	5	5	4	5	3	4	4	5	4	5	4	4	5	5	5	3	4	4	2	3	2	5	4	4	5	5	5	4	4	5	4	5	4	3	5	5	5	1	2	3	3	1
2	1	Military science	4	4	3	4	5	4	4	3	5	5	5	5	4	4	4	1	1	4	1	1	3	4	3	4	3	4	4	5	5	4	1	2	2	2	4	4	3	5	2	1	2	1	4	4	4	5	5
1	1	Art	1	1	2	3	3	5	4	5	4	4	5	3	5	5	4	5	4	4	4	5	3	4	4	4	5	5	4	5	3	5	5	4	4	5	4	5	4	4	4	5	4	3	3	5	4	4	4
3	2	Philosophy	4	4	4	5	4	5	3	5	3	5	4	4	4	5	4	5	3	4	5	5	2	1	1	2	2	2	4	5	4	4	4	5	3	5	3	2	3	2	1	1	1	1	2	3	3	3	3
2	2	Engineering	3	3	3	5	5	5	5	4	5	3	1	2	3	3	4	2	3	2	2	3	1	2	4	2	1	4	2	2	2	4	5	4	4	4	4	4	4	5	5	3	5	3	2	3	1	4	1
2	2	Art	4	1	3	2	3	4	5	3	5	3	4	5	3	4	4	2	4	2	1	2	5	4	5	5	4	4	4	4	4	4	5	4	4	5	3	1	3	1	4	4	5	3	4	5	4	5	4
1	1	Science	1	5	5	4	4	5	3	5	5	4	5	4	5	4	4	5	5	4	4	4	5	4	3	4	5	3	5	3	5	5	4	4	5	5	4	5	4	5	5	5	4	4	1	2	3	1	1
2	2	Military science	3	3	4	5	5	3	5	5	4	5	4	4	5	4	3	4	4	4	5	5	4	3	3	1	4	3	4	4	5	5	4	5	5	4	5	5	3	5	4	4	5	5	4	5	4	4	5
1	1	Agronomy	1	4	4	5	4	5	5	5	3	4	4	2	1	2	2	4	4	5	4	5	4	5	3	4	5	4	4	5	5	4	5	5	3	5	5	5	4	4	5	5	4	4	4	5	5	3	5
3	1	Art	4	2	2	2	4	4	3	3	5	5	2	2	2	2	2	5	3	5	4	5	3	3	3	5	5	3	1	1	3	2	4	5	4	4	4	4	4	4	4	5	4	3	5	4	4	5	3
1	2	Literature	2	5	4	4	5	5	4	5	4	4	1	2	1	1	3	4	4	4	5	5	3	5	4	4	4	3	5	3	5	5	5	5	4	4	4	4	5	5	5	4	5	4	5	3	4	4	4
1	2	History	1	4	5	5	5	5	5	5	4	5	5	5	5	5	4	4	5	5	5	5	4	5	5	4	5	5	5	4	5	5	4	5	5	5	5	4	5	5	5	4	5	5	5	5	5	5	4
1	2	Science	2	4	3	1	2	5	3	3	4	4	5	4	4	5	3	4	4	5	4	5	3	5	4	4	5	3	5	4	3	5	4	4	3	3	2	2	1	2	5	4	3	5	3	2	1	2	1
1	1	Management	1	3	4	4	4	3	4	3	5	5	2	4	2	1	3	1	1	3	3	4	2	1	4	1	4	1	2	3	3	2	5	4	3	5	3	4	1	1	1	2	4	1	1	4	1	3	2
1	1	History	3	3	5	4	4	5	3	4	4	5	3	4	5	4	4	5	4	3	3	3	4	4	3	5	5	5	4	5	4	4	1	4	2	1	2	1	1	3	5	4	4	3	3	4	3	2	3
1	2	Law	2	5	4	3	4	4	4	4	5	5	4	4	5	4	5	4	5	3	5	5	4	4	5	5	4	3	4	4	5	5	4	4	5	5	4	5	4	5	5	5	5	3	3	5	5	4	4
1	2	Literature	3	1	2	3	1	5	3	5	4	5	4	4	5	4	5	2	2	1	3	2	3	1	1	3	1	1	4	3	4	4	3	1	1	4	2	2	2	1	5	5	3	4	4	4	1	2	3
2	2	Medicine	3	4	5	5	5	4	5	4	5	5	4	5	4	5	5	5	5	5	3	5	4	5	4	5	5	5	5	5	4	5	5	5	5	4	5	5	5	4	5	5	4	5	4	5	5	4	5
2	1	History	3	4	3	3	5	4	3	3	4	5	1	2	3	1	3	4	5	4	4	5	3	3	4	5	4	3	2	1	2	3	4	4	4	4	3	4	5	4	3	3	2	3	5	4	3	4	4
1	2	Management	3	5	5	4	4	4	4	5	5	4	5	4	3	5	5	5	4	4	5	4	4	5	5	3	4	5	5	4	3	5	5	5	3	5	5	5	4	4	4	5	4	5	4	4	4	4	4
2	2	Economics	3	2	4	3	2	4	4	5	4	4	4	4	5	4	3	5	4	3	5	5	5	3	4	5	5	4	3	4	5	5	4	3	5	4	5	4	4	3	5	5	5	3	1	1	3	3	2
1	2	Philosophy	3	5	5	4	5	4	4	5	5	5	4	5	4	5	5	4	5	5	5	4	4	5	5	4	5	5	5	4	5	5	4	5	5	5	4	5	5	5	5	4	5	5	5	4	5	5	4
1	2	Medicine	1	3	3	2	2	3	1	3	1	2	3	4	5	5	5	1	2	2	2	1	5	4	5	5	3	4	3	5	3	5	3	3	3	2	3	5	5	4	5	4	4	3	4	4	4	5	4
2	2	Art	3	3	5	4	5	2	2	3	1	1	5	4	4	4	5	5	3	3	5	4	2	2	4	2	1	1	3	1	3	2	3	5	5	4	3	4	5	5	5	4	4	4	4	5	3	5	4
1	1	Management	2	1	2	4	2	4	4	4	5	5	2	1	1	3	2	4	5	5	4	4	4	5	5	5	4	4	5	3	4	4	5	5	4	4	5	5	4	3	4	3	5	4	4	2	4	4	2
2	1	History	3	5	4	4	3	4	3	5	4	5	3	3	3	4	4	4	4	4	5	3	3	4	4	4	4	4	3	2	2	1	3	1	2	2	2	3	1	1	3	3	5	4	5	4	4	4	4
2	2	Military science	3	5	5	4	4	3	5	5	5	5	4	5	5	5	4	5	5	4	4	5	4	5	5	4	4	4	4	5	5	4	4	4	5	5	5	4	4	5	4	5	4	5	3	5	5	4	5
3	1	Law	4	1	1	3	1	4	5	4	4	5	3	2	1	1	2	4	4	5	5	4	1	3	3	3	4	3	4	5	4	4	5	4	4	5	5	4	4	4	4	4	4	3	4	4	4	4	4
1	1	Literature	2	3	4	5	5	4	5	4	4	5	5	3	5	4	5	5	5	3	5	4	1	2	1	1	2	1	5	5	4	4	4	4	5	5	5	4	4	5	4	4	5	5	4	3	5	4	3
1	1	Education	1	3	1	2	1	4	4	4	5	3	3	3	4	3	5	4	5	3	5	4	1	2	3	1	3	2	4	4	5	4	5	4	4	4	2	2	2	2	3	5	5	4	5	4	3	5	4
2	2	Science	3	3	5	5	5	4	5	5	5	4	5	5	5	5	3	5	4	5	5	4	4	5	5	3	5	5	5	4	5	4	4	5	5	4	5	4	4	5	5	4	4	5	2	2	1	2	2
1	2	History	1	2	2	1	1	3	2	2	3	1	5	5	4	3	4	2	3	2	2	2	4	5	5	4	5	3	5	4	4	4	3	2	2	2	2	3	1	1	3	2	2	3	4	5	3	5	4
1	2	History	2	4	4	1	1	5	3	5	5	3	4	4	4	4	3	3	4	4	5	4	3	4	4	5	4	4	5	4	3	5	4	2	2	2	4	4	5	4	3	4	4	5	5	4	4	3	5
1	1	Management	3	3	3	1	1	3	4	3	3	5	5	5	4	4	4	5	4	5	3	4	4	4	5	5	4	5	5	5	3	5	5	5	5	5	4	4	4	4	5	4	5	4	4	4	4	5	4
1	2	Economics	2	3	5	4	5	3	5	4	4	4	3	4	5	4	5	5	4	5	3	3	1	1	2	1	3	2	5	4	5	3	1	3	2	3	4	3	4	5	4	3	3	3	4	3	2	4	2
1	1	Medicine	2	3	2	1	2	3	3	4	2	1	5	4	3	5	3	3	5	5	4	3	1	1	2	1	1	1	3	3	4	4	4	4	4	5	3	4	4	5	3	4	4	4	4	4	5	5	3
1	2	Agronomy	1	1	4	1	1	5	3	4	5	5	3	5	4	5	5	4	5	4	4	5	3	4	5	5	5	5	5	5	4	4	4	5	5	4	5	5	4	4	5	5	5	3	4	4	1	4	3
2	1	Agronomy	3	4	3	5	5	5	5	3	4	4	4	3	4	3	4	4	3	5	4	5	4	4	4	4	3	4	2	2	2	2	3	1	2	4	5	3	4	4	4	4	4	5	5	3	3	4	4
1	1	Education	1	4	4	5	4	5	3	5	3	5	3	4	4	3	4	4	4	4	5	5	4	3	2	4	1	4	5	4	4	5	2	2	2	2	2	1	3	1	5	3	5	3	5	4	3	3	3
1	1	Law	1	5	3	5	3	3	1	2	1	1	4	3	5	5	5	4	4	4	3	5	5	4	4	4	4	4	4	5	4	4	5	5	5	5	4	3	5	5	4	3	4	3	4	4	4	3	5
3	2	Philosophy	4	4	4	5	5	5	4	4	4	5	4	5	3	5	5	4	5	5	5	4	5	5	4	3	4	5	4	5	4	5	4	4	5	5	4	5	4	5	5	4	4	5	3	2	2	3	4
1	1	Law	1	5	5	4	5	5	5	5	5	4	4	5	5	4	5	4	5	4	5	5	5	5	5	4	4	5	5	4	5	5	5	5	5	4	5	5	4	5	5	4	5	5	4	5	5	4	5
2	1	Literature	3	5	4	5	4	2	2	3	1	3	5	3	4	4	5	4	4	4	4	4	4	4	3	5	3	5	5	5	5	3	5	5	5	5	1	2	3	4	3	1	2	1	5	3	3	5	3
2	2	Agronomy	4	2	2	4	2	4	5	4	4	4	5	3	4	4	3	3	5	4	5	4	3	4	4	4	2	4	5	3	4	4	4	4	5	4	3	1	2	4	4	5	5	3	5	5	4	4	4
1	2	History	1	4	5	5	4	4	3	4	4	4	2	4	2	4	4	2	2	3	4	4	2	3	1	4	3	2	5	5	3	5	3	5	4	4	3	4	3	1	1	1	1	1	3	2	3	1	3
1	1	Medicine	2	3	2	3	3	4	3	5	5	4	1	1	1	1	1	1	3	1	4	3	1	1	1	1	1	1	3	4	3	2	1	2	1	2	4	3	5	3	1	3	4	1	1	2	3	3	2
2	2	Economics	3	5	5	4	4	2	1	1	2	1	5	5	5	4	3	4	5	5	3	4	2	1	2	2	3	1	4	3	4	4	3	4	4	4	3	1	3	3	1	1	1	1	5	3	4	4	5
1	1	Literature	1	1	2	2	1	3	3	4	4	4	3	4	4	5	5	4	3	5	3	5	5	5	5	3	5	3	3	5	4	4	5	4	5	3	4	4	5	4	5	4	4	4	3	2	1	1	1
3	1	Economics	4	5	4	4	4	3	4	4	4	4	4	4	5	5	3	4	4	5	4	4	2	2	2	4	3	4	2	1	2	2	3	3	4	5	4	4	4	4	5	4	3	4	4	4	4	5	5
1	2	Medicine	1	1	3	3	1	4	5	4	3	3	2	3	1	4	3	3	1	1	3	4	1	3	3	2	1	4	3	1	3	4	4	3	3	4	4	4	4	4	2	2	2	3	3	3	2	1	2
1	1	Education	1	5	5	3	4	5	5	3	3	5	3	1	4	4	4	4	2	3	3	2	1	2	4	3	4	1	3	4	5	5	3	3	1	4	4	5	3	4	5	4	4	4	4	1	3	3	1
1	1	Art	2	5	5	5	4	5	5	5	4	5	3	5	5	5	5	4	5	5	5	5	5	5	5	5	4	4	5	4	5	5	5	5	4	5	5	5	4	5	4	5	5	5	5	5	4	5	5
1	2	Art	2	5	3	5	3	5	4	3	5	5	5	5	3	4	3	4	5	4	4	5	4	4	4	5	5	3	5	3	5	5	5	5	5	3	5	4	4	5	4	4	5	5	5	4	5	4	4
2	2	Philosophy	4	4	5	4	5	5	4	4	5	5	3	5	3	4	5	5	4	5	5	4	4	5	4	3	4	4	4	5	5	4	5	5	5	3	4	4	5	5	4	5	5	4	4	5	3	5	5
1	2	Economics	2	2	3	1	2	1	4	3	1	3	4	3	3	4	5	5	3	4	3	4	2	1	2	1	2	1	2	2	2	1	4	4	5	4	2	1	1	2	4	4	2	4	4	4	4	3	3
1	1	Philosophy	1	3	2	3	2	2	1	2	2	1	1	2	2	2	3	4	5	4	3	5	2	2	4	3	3	3	1	3	1	3	3	1	2	2	2	4	1	1	3	1	3	3	3	2	3	2	3
1	1	Education	3	4	5	4	5	5	5	4	5	4	5	5	3	5	5	4	5	5	4	5	4	3	5	4	5	4	4	5	4	5	4	4	5	5	4	5	4	5	5	4	5	4	3	3	4	5	4
1	2	Law	1	4	4	5	4	5	4	5	4	4	3	3	5	5	4	3	4	4	4	5	4	3	3	3	2	1	4	4	3	4	4	2	4	4	5	3	3	3	5	4	5	4	2	4	1	2	3
1	1	Engineering	1	1	3	4	2	5	4	3	4	3	1	1	1	2	2	4	4	4	4	5	5	3	3	5	3	5	5	4	3	4	3	4	5	5	1	1	3	1	1	2	1	3	4	3	3	4	2
1	1	Philosophy	1	4	1	2	1	5	4	3	5	3	4	2	4	1	4	1	4	4	4	1	4	1	2	3	1	4	4	3	3	3	3	5	5	4	4	4	4	4	1	2	3	3	2	1	3	2	4
2	2	Education	3	3	4	1	4	4	5	4	5	3	5	4	5	5	3	3	4	5	3	4	4	5	4	4	5	4	4	3	4	4	4	3	5	4	2	3	2	4	4	3	2	1	5	5	4	5	3
2	2	Agronomy	4	5	4	5	4	2	4	1	3	1	2	1	1	3	3	4	4	4	4	3	3	5	3	5	4	5	3	4	4	5	4	5	5	3	3	1	1	2	2	2	4	3	5	4	3	4	4
2	2	Economics	3	1	3	1	1	4	3	5	4	4	3	4	5	5	5	4	4	5	5	3	4	4	5	4	4	4	3	4	5	4	4	5	5	3	4	4	4	4	3	4	2	3	5	4	3	4	4
1	2	Economics	1	4	3	3	4	1	1	2	2	4	3	4	4	4	5	5	4	4	4	5	1	1	3	2	1	2	3	3	4	3	2	3	1	3	3	4	4	5	1	1	2	3	3	4	5	5	4
1	1	Art	1	4	5	5	3	2	2	3	4	1	4	5	4	5	4	3	4	4	5	5	4	5	3	5	4	5	4	4	5	5	5	5	5	5	4	4	5	4	5	3	5	4	2	3	3	3	4

## Sheet: Sheet2
																																														3.55635	3.74349	3.66984	3.40317
PP1	PP2	PP3	PP4	CP1	CP2	CP3	CP4	CP5	TP1	TP2	TP3	TP4	TP5	SP1	SP2	SP3	SP4	SP5	PCQ1	PCQ2	PCQ3	PCQ4	PCQ5	PCQ6	PU1	PU2	PU3	PU4	SS1	SS2	SS3	SS4	LA1	LA2	LA3	LA4	LS1	LS2	LS3	LS4	CLI1	CLI2	CLI3	CLI4	CLI5	PP	CP	TP	SP
1	2	3	1	2	1	1	1	1	3	3	2	4	3	5	4	5	4	4	5	5	3	3	3	5	4	4	4	3	1	3	2	3	4	3	2	4	1	1	2	2	4	5	4	4	5	1.75	1.2	3	4.4
3	5	4	5	4	5	4	3	4	3	5	5	5	3	2	1	2	1	2	5	4	4	3	5	4	2	1	1	2	4	4	5	5	4	3	3	2	3	4	2	2	3	4	2	2	2	4.25	4	4.2	1.6
2	1	1	1	4	3	5	4	5	5	5	5	3	4	4	4	4	3	5	4	4	5	4	5	4	2	2	2	3	4	4	5	4	4	3	5	5	5	5	4	3	4	3	1	3	2	1.25	4.2	4.4	4
5	4	5	4	5	4	4	5	5	5	5	5	4	4	3	5	5	5	5	4	5	5	4	5	3	4	5	5	4	5	4	4	5	5	4	4	5	5	4	4	5	4	2	4	2	2	4.5	4.6	4.6	4.6
4	5	4	3	5	4	3	4	4	2	2	1	2	2	1	3	2	1	1	4	3	5	5	4	3	2	2	2	3	5	5	4	3	1	3	2	2	3	3	4	3	2	3	2	1	1	4	4	1.8	1.6
5	3	4	3	1	1	1	2	1	4	5	4	4	5	5	3	5	3	4	4	4	4	4	5	4	4	5	4	5	5	5	5	5	1	1	1	2	2	2	1	2	4	5	4	3	5	3.75	1.2	4.4	4
4	4	5	5	4	5	5	4	4	1	3	2	2	2	5	5	5	3	5	4	5	3	4	5	4	5	4	4	5	5	3	5	5	4	5	4	5	5	5	4	4	5	5	4	5	3	4.5	4.4	2	4.6
2	1	2	3	3	2	2	2	1	4	5	5	4	4	5	5	3	5	4	5	3	5	4	5	4	4	4	5	3	4	5	4	4	4	5	3	4	3	5	3	3	3	5	4	3	5	2	2	4.4	4.4
1	3	3	1	4	5	4	3	5	4	4	4	5	4	4	5	4	4	3	5	4	4	4	3	5	1	3	2	3	2	1	4	2	3	4	5	5	2	2	1	1	4	5	3	5	5	2	4.2	4.2	4
5	5	4	4	5	5	5	4	4	5	5	4	4	5	5	5	4	4	5	5	4	4	4	4	4	5	5	4	4	5	4	5	4	4	4	5	5	5	4	5	4	3	5	3	4	5	4.5	4.6	4.6	4.6
5	3	4	5	1	1	1	1	1	1	3	1	2	2	3	2	1	2	1	3	5	4	3	4	4	1	1	1	1	2	4	2	3	4	4	4	5	5	3	4	4	4	5	5	5	3	4.25	1	1.8	1.8
4	5	5	3	1	3	4	2	4	5	4	4	4	4	4	4	4	4	4	3	4	5	4	5	5	2	1	2	2	2	4	2	2	5	4	3	5	2	3	3	3	1	1	1	3	3	4.25	2.8	4.2	4
5	3	5	4	4	5	5	3	3	3	2	3	2	3	3	2	2	3	3	1	2	4	3	3	1	3	2	4	3	1	1	1	1	2	1	2	1	1	4	2	2	3	3	2	1	2	4.25	4	2.6	2.6
5	4	5	4	4	5	4	5	5	5	4	5	4	5	5	4	5	5	4	3	5	5	4	5	5	4	5	4	5	5	4	5	5	5	3	5	5	5	5	4	5	5	5	3	5	5	4.5	4.6	4.6	4.6
4	5	5	5	5	5	5	5	5	5	5	4	5	5	1	1	1	1	1	5	4	5	4	5	5	5	5	5	5	5	5	4	5	5	5	5	4	5	5	4	5	5	5	5	5	4	4.75	5	4.8	1
1	3	3	3	3	4	3	5	4	3	5	3	4	4	2	1	1	3	3	2	1	1	2	2	1	3	2	3	1	4	4	5	4	5	3	4	4	5	3	3	4	2	3	2	3	4	2.5	3.8	3.8	2
5	5	5	4	5	5	5	5	5	5	5	4	5	5	1	1	1	1	1	5	5	5	5	5	4	5	5	5	5	5	5	5	5	5	5	5	5	5	5	5	5	4	5	5	5	5	4.75	5	4.8	1
3	5	4	4	3	3	4	5	5	1	1	1	1	1	5	3	5	3	4	1	1	1	1	1	1	4	4	3	3	3	1	1	2	1	1	3	2	2	1	1	3	4	4	5	4	4	4	4	1	4
5	5	4	5	5	4	4	5	5	4	4	5	5	5	1	1	1	1	1	5	4	5	5	5	3	5	5	5	4	5	4	5	5	5	5	5	4	5	5	4	5	5	5	5	5	3	4.75	4.6	4.6	1
4	4	5	5	5	5	5	4	3	5	3	5	4	4	5	5	4	4	5	4	4	3	5	4	4	5	3	5	5	5	4	4	5	5	4	5	4	5	4	4	5	4	3	4	4	4	4.5	4.4	4.2	4.6
5	5	5	5	5	5	5	5	5	5	5	5	5	5	1	1	1	1	1	5	4	5	5	5	5	5	5	5	5	5	5	5	5	5	5	5	5	5	5	5	5	5	5	5	5	5	5	5	5	1
3	4	4	5	1	2	1	4	2	2	1	2	4	2	3	5	4	3	3	3	3	2	2	2	4	3	5	5	4	3	3	1	3	5	3	5	4	5	3	4	3	3	2	3	2	2	4	2	2.2	3.6
5	5	4	5	4	4	5	5	5	5	4	4	5	5	1	1	1	1	1	5	5	4	5	5	4	5	4	5	5	5	5	5	4	4	5	5	5	5	4	5	5	4	5	5	4	5	4.75	4.6	4.6	1
4	5	3	5	4	4	4	3	5	4	5	3	5	4	1	1	2	4	1	4	3	4	5	3	4	3	3	5	5	1	4	1	2	3	4	5	5	5	3	4	4	4	5	5	4	5	4.25	4	4.2	1.8
4	5	4	4	4	4	5	4	4	1	4	2	3	2	3	2	3	3	1	1	2	1	2	4	3	4	1	1	4	1	1	1	1	4	1	1	2	3	1	1	3	1	4	3	2	1	4.25	4.2	2.4	2.4
3	1	2	1	3	2	2	3	1	5	5	3	5	4	2	4	2	1	2	4	3	5	4	3	5	4	4	5	4	5	3	4	3	3	5	3	5	1	3	4	1	4	5	4	5	3	1.75	2.2	4.4	2.2
4	4	5	4	5	5	4	4	3	4	4	5	3	5	4	4	4	4	4	2	3	4	3	3	2	4	3	3	5	4	3	5	5	2	1	2	3	1	2	1	3	5	4	4	3	4	4.25	4.2	4.2	4
5	5	3	4	4	1	1	3	1	4	5	3	4	4	4	5	5	3	3	4	3	4	4	4	5	1	3	1	2	5	4	4	3	4	4	3	5	3	1	2	4	3	5	4	5	3	4.25	2	4	4
3	2	3	2	4	3	4	4	5	4	3	3	4	5	4	5	3	4	5	3	5	5	3	5	4	5	3	5	3	3	3	1	2	2	4	3	3	3	1	4	1	5	4	3	4	5	2.5	4	3.8	4.2
4	4	5	3	5	4	5	3	3	1	2	1	2	2	4	4	5	5	4	4	4	4	4	5	5	3	5	4	4	3	4	5	4	5	5	4	3	4	5	4	4	4	4	5	4	5	4	4	1.6	4.4
2	3	1	3	2	2	1	4	2	1	1	1	1	1	2	2	3	1	2	1	1	1	1	1	1	3	5	4	5	1	2	1	2	5	3	4	5	4	5	4	5	4	4	4	3	5	2.25	2.2	1	2
3	5	3	4	4	4	5	4	5	4	5	3	5	4	5	5	5	3	4	3	5	4	4	5	3	3	2	2	2	4	5	5	4	4	5	4	4	3	3	5	3	5	3	4	4	4	3.75	4.4	4.2	4.4
2	1	2	2	4	4	4	3	4	2	1	3	2	2	3	1	2	2	2	4	5	4	5	5	3	4	4	5	4	5	4	4	4	4	4	3	5	4	5	4	5	1	1	1	1	3	1.75	3.8	2	2
5	5	5	3	5	3	5	3	4	5	4	5	4	4	5	4	3	4	3	3	3	1	2	4	4	4	5	4	5	5	4	3	5	2	1	4	3	5	4	4	5	4	4	3	5	4	4.5	4	4.4	3.8
4	4	4	4	4	5	5	4	4	4	4	4	4	5	5	5	4	3	5	5	3	5	3	4	5	5	4	5	4	5	4	4	5	4	5	5	4	5	4	4	5	5	4	5	4	4	4	4.4	4.2	4.4
3	3	3	3	4	4	4	5	4	5	5	5	3	4	4	4	5	5	3	4	5	5	4	5	4	5	4	4	4	5	4	4	3	5	4	3	4	3	2	2	3	5	3	3	5	5	3	4.2	4.4	4.2
1	3	2	2	5	4	3	4	4	4	4	4	5	3	5	4	5	4	4	5	3	3	4	4	4	2	3	2	1	2	2	2	2	3	5	5	4	1	1	4	2	4	5	4	5	4	2	4	4	4.4
5	5	4	5	4	5	5	5	5	5	5	5	5	4	1	1	1	1	1	5	4	4	5	5	5	4	5	5	5	5	4	5	5	5	5	4	5	5	5	4	5	4	5	5	5	5	4.75	4.8	4.8	1
3	2	2	4	3	3	4	5	4	3	3	1	1	1	3	3	3	4	4	5	3	4	4	4	3	4	4	4	5	4	4	4	4	5	4	4	4	3	5	4	4	3	3	5	3	4	2.75	3.8	1.8	3.4
4	4	5	5	4	5	5	5	3	4	4	3	5	5	3	5	5	5	5	4	1	1	2	1	2	5	3	5	5	4	5	4	5	5	4	4	5	5	5	4	4	3	2	1	2	2	4.5	4.4	4.2	4.6
4	3	5	4	2	1	4	4	4	2	3	2	3	4	4	2	2	4	1	2	2	1	4	3	2	4	3	2	3	4	4	5	4	4	5	5	3	2	1	2	4	2	4	2	2	2	4	3	2.8	2.6
4	1	2	3	4	1	4	2	1	5	5	4	4	4	5	5	4	4	4	4	5	3	5	5	4	3	5	5	4	3	5	5	3	1	2	2	2	2	2	3	4	4	5	5	4	3	2.5	2.4	4.4	4.4
5	3	5	4	5	5	4	3	3	4	5	3	5	4	3	4	4	5	3	5	4	5	4	5	4	5	5	3	4	5	5	3	4	5	4	4	4	4	2	3	2	5	5	5	3	3	4.25	4	4.2	3.8
5	5	5	5	5	5	5	5	5	5	5	5	5	5	1	1	1	1	1	4	5	5	5	5	5	5	5	5	5	5	5	5	5	5	5	5	5	5	5	5	5	5	5	5	5	5	5	5	5	1
1	1	2	3	4	5	3	5	4	4	5	4	4	4	3	2	2	2	1	4	3	5	5	4	3	3	3	2	1	2	2	2	2	4	3	5	3	4	3	4	5	3	3	5	4	5	1.75	4.2	4.2	2
5	5	4	4	1	2	2	2	4	4	4	4	4	5	3	3	3	2	4	2	4	1	3	2	3	3	3	5	3	4	3	4	3	4	4	5	4	4	4	4	5	2	4	2	1	3	4.5	2.2	4.2	3
3	4	4	4	3	5	5	5	4	2	1	1	2	1	5	5	3	5	4	4	3	5	4	4	5	4	5	5	4	4	4	5	5	5	4	4	5	5	5	4	4	4	5	4	3	4	3.75	4.4	1.4	4.4
3	1	3	1	1	1	1	1	1	5	3	5	4	5	4	5	4	5	4	4	1	2	1	3	1	2	1	2	1	3	3	3	5	1	3	4	3	1	4	1	3	4	5	4	5	4	2	1	4.4	4.4
5	3	4	5	5	3	3	5	4	3	3	2	3	4	4	5	4	3	4	2	2	2	2	3	1	5	3	4	3	4	4	3	5	3	4	2	3	1	1	1	1	3	1	1	1	4	4.25	4	3	4
3	5	5	5	5	5	3	3	4	4	3	5	4	5	5	3	4	4	4	4	4	5	5	5	4	4	5	5	4	4	4	4	4	4	4	4	4	4	4	5	5	5	5	4	4	5	4.5	4	4.2	4
2	1	3	1	3	2	4	2	4	2	2	2	1	4	4	3	5	3	5	5	5	3	3	5	4	5	4	3	5	3	2	2	1	3	3	5	4	4	4	4	5	5	4	3	4	4	1.75	3	2.2	4
5	4	4	5	5	5	4	4	5	4	4	5	5	5	5	5	4	4	5	1	2	2	1	3	1	4	5	5	4	5	4	5	4	5	5	4	4	5	5	5	3	3	4	4	5	4	4.5	4.6	4.6	4.6
3	5	5	4	4	1	3	2	1	3	3	2	1	2	4	5	4	4	3	4	5	5	4	5	4	4	4	5	4	5	5	4	3	4	1	2	3	5	3	4	3	4	4	5	5	3	4.25	2.2	2.2	4
3	4	3	5	3	4	5	4	4	4	4	5	4	4	5	4	5	4	3	5	3	4	5	5	4	4	5	3	5	4	5	3	4	5	4	4	4	4	4	3	4	3	3	5	4	5	3.75	4	4.2	4.2
3	1	2	2	1	1	1	1	1	4	4	5	4	4	5	4	4	4	3	1	2	3	1	1	4	1	1	1	2	2	2	2	4	3	2	1	2	1	1	1	3	3	5	4	4	4	2	1	4.2	4
3	5	5	3	4	5	5	3	5	4	5	3	3	3	5	5	5	4	3	1	2	2	1	1	3	4	4	3	4	5	4	4	5	4	5	4	5	4	5	4	5	3	4	3	3	1	4	4.4	3.6	4.4
3	4	2	2	1	2	2	2	2	1	1	2	2	2	5	3	4	4	4	4	4	5	4	5	4	2	2	2	1	2	4	1	4	3	5	5	4	3	4	4	5	4	2	2	1	4	2.75	1.8	1.6	4
4	5	5	5	5	5	4	5	5	4	5	4	5	5	1	1	1	1	1	5	4	4	5	5	5	5	4	5	5	4	5	5	5	5	5	5	4	5	5	4	5	5	4	5	5	4	4.75	4.8	4.6	1
5	4	5	5	4	5	5	5	5	5	5	3	5	5	1	1	1	1	1	5	5	4	5	5	4	5	5	4	5	5	5	4	5	4	5	5	5	5	5	4	5	5	4	5	5	4	4.75	4.8	4.6	1
4	4	5	5	5	5	4	5	4	5	5	5	3	5	5	5	5	5	3	5	4	4	5	5	4	5	3	5	5	5	5	4	4	5	5	4	4	5	4	4	5	1	1	1	2	2	4.5	4.6	4.6	4.6
1	2	3	1	4	3	4	4	4	4	5	4	3	4	5	4	4	4	3	3	2	2	1	3	1	5	4	3	4	2	4	4	3	4	4	3	5	5	4	4	4	3	2	2	1	2	1.75	3.8	4	4
5	4	4	4	4	2	4	1	4	2	2	4	1	1	4	5	4	4	4	3	5	5	4	5	4	4	5	4	5	1	2	3	4	5	3	4	5	5	3	4	3	1	4	2	3	3	4.25	3	2	4.2
3	5	5	5	5	4	5	5	4	4	5	4	5	5	5	4	4	5	5	2	2	2	3	2	1	4	5	5	4	5	4	5	4	4	5	5	4	4	5	5	4	4	4	4	3	5	4.5	4.6	4.6	4.6
4	5	5	3	5	5	4	4	4	3	1	3	3	1	5	4	5	4	4	5	5	5	5	3	3	4	5	3	4	4	5	4	5	3	5	4	5	3	4	5	5	1	2	2	3	1	4.25	4.4	2.2	4.4
4	4	3	3	4	1	4	1	1	1	1	1	1	1	3	2	1	1	1	1	1	1	1	1	1	4	3	5	5	1	1	2	2	1	3	2	2	1	4	3	3	3	5	4	4	5	3.5	2.2	1	1.6
4	5	5	5	5	4	5	5	4	5	5	4	4	5	1	1	1	1	1	5	3	5	5	5	4	5	4	5	5	5	5	5	4	4	5	5	5	5	5	4	5	5	4	4	5	5	4.75	4.6	4.6	1
1	3	3	1	4	1	3	3	3	3	2	4	2	1	1	3	1	3	3	3	2	2	1	3	2	2	3	3	2	2	4	2	1	1	1	3	4	4	2	1	1	1	2	1	4	3	2	2.8	2.4	2.2
5	4	5	5	5	4	5	4	5	3	5	5	5	5	1	1	1	1	1	5	4	5	4	5	4	5	4	5	5	4	5	5	5	5	5	5	4	5	4	5	5	4	5	4	5	5	4.75	4.6	4.6	1
5	4	4	5	5	5	4	4	5	4	5	5	4	5	5	4	5	5	4	5	4	4	5	4	5	5	4	4	5	5	4	5	5	3	5	5	5	5	5	4	4	5	3	5	5	5	4.5	4.6	4.6	4.6
3	4	5	4	4	5	4	5	4	3	5	4	5	4	4	3	5	5	5	4	3	3	5	5	4	5	4	5	4	5	5	4	4	4	5	4	4	3	5	4	5	1	2	2	4	4	4	4.4	4.2	4.4
4	1	2	4	4	4	2	3	2	4	2	3	1	3	3	4	1	2	3	1	2	4	2	1	4	3	4	4	1	4	4	4	4	4	3	4	4	4	1	2	2	2	4	2	1	3	2.75	3	2.6	2.6
5	4	4	5	3	5	5	4	5	3	5	4	5	3	5	5	4	4	4	5	5	4	3	4	3	4	4	5	5	5	5	4	4	4	5	5	4	5	5	5	3	4	4	3	4	4	4.5	4.4	4	4.4
5	4	4	4	4	5	4	4	3	4	5	3	4	4	3	4	4	3	4	5	3	5	5	4	4	1	2	2	4	4	4	3	5	1	1	2	1	3	4	4	3	1	2	2	4	1	4.25	4	4	3.6
3	5	3	5	5	4	5	4	4	1	3	1	1	2	4	5	5	5	3	5	4	4	3	4	5	4	5	4	5	5	5	5	3	5	5	3	5	5	4	5	4	5	4	5	4	4	4	4.4	1.6	4.4
1	3	1	3	4	4	4	5	4	5	5	4	3	4	5	3	4	4	4	1	1	1	1	1	3	2	3	2	2	4	4	4	4	1	3	2	2	5	4	3	3	4	4	3	4	3	2	4.2	4.2	4
3	3	2	1	3	1	1	3	2	1	4	3	4	1	2	4	1	3	2	1	1	2	4	3	3	4	3	1	3	5	4	4	4	3	2	2	1	2	3	2	2	4	2	1	3	1	2.25	2	2.6	2.4
4	4	3	5	1	1	1	1	1	1	1	2	4	2	4	4	5	3	5	5	5	3	5	4	5	1	1	3	1	3	3	5	5	1	3	4	2	1	1	1	1	2	3	4	3	2	4	1	2	4.2
5	4	3	4	2	1	1	1	1	1	3	1	1	2	3	4	5	3	3	1	1	1	1	1	1	5	3	3	4	1	1	1	4	3	5	3	5	4	4	5	3	5	5	5	4	3	4	1.2	1.6	3.6
4	4	5	4	4	4	4	3	4	3	3	5	5	4	5	4	5	4	3	2	1	1	2	1	1	4	4	4	5	4	4	4	4	2	1	1	1	5	3	3	5	4	5	5	4	5	4.25	3.8	4	4.2
1	2	4	3	4	5	3	4	4	2	3	1	2	3	3	1	2	2	2	4	4	5	4	4	4	4	3	5	4	5	3	4	4	3	4	4	5	3	5	3	5	5	4	3	4	4	2.5	4	2.2	2
3	5	5	5	3	5	4	4	3	5	4	3	4	5	5	5	5	4	3	5	5	3	5	4	5	4	4	4	4	2	3	2	4	4	4	3	4	3	5	4	3	2	2	3	1	2	4.5	3.8	4.2	4.4
1	3	1	2	4	4	3	4	4	2	3	4	2	1	2	3	1	3	3	2	1	3	1	2	4	4	1	2	3	1	1	1	1	2	4	2	1	2	1	2	3	1	2	3	3	2	1.75	3.8	2.4	2.4
5	4	4	5	5	3	4	5	4	3	3	5	5	5	3	1	3	2	1	4	1	1	2	2	2	4	5	4	3	5	4	5	3	4	5	5	3	4	3	5	5	1	2	2	2	3	4.5	4.2	4.2	2
5	5	5	4	5	5	5	5	4	4	5	5	5	5	1	1	1	1	1	5	4	5	5	4	5	5	5	4	5	5	5	4	5	4	5	5	5	5	4	5	5	5	5	5	5	4	4.75	4.8	4.8	1
3	3	2	2	3	4	5	5	3	5	4	5	4	4	4	4	3	5	3	1	4	3	3	3	4	3	5	3	4	2	2	3	2	4	4	4	5	4	4	4	4	3	3	5	4	3	2.5	4	4.4	3.8
1	2	3	1	3	2	4	2	1	2	3	3	2	3	4	1	2	2	3	2	4	2	2	1	3	2	3	2	3	4	4	4	5	2	4	1	3	2	3	1	2	2	2	2	2	3	1.75	2.4	2.6	2.4
5	5	4	5	5	5	5	4	5	4	5	5	5	5	1	1	1	1	1	4	5	5	5	5	4	5	4	5	5	5	4	5	5	5	5	4	5	5	5	4	5	5	5	4	5	5	4.75	4.8	4.8	1
4	4	4	3	1	3	1	1	4	4	4	4	4	5	3	2	3	2	1	4	2	4	4	2	3	4	4	4	5	2	3	4	2	2	4	3	2	4	4	5	4	5	4	5	4	4	3.75	2	4.2	2.2
4	3	5	5	1	1	1	3	3	3	4	5	5	5	1	3	1	2	4	1	2	1	2	2	2	2	3	1	1	2	3	3	1	1	2	2	2	1	1	2	2	4	2	3	1	4	4.25	1.8	4.4	2.2
4	5	3	4	1	1	2	4	4	4	5	4	4	5	1	2	3	3	1	4	3	4	4	5	4	3	2	3	1	4	4	4	5	3	5	5	3	4	3	5	3	1	4	1	2	2	4	2.4	4.4	2
5	4	4	4	3	4	5	4	5	5	5	3	5	4	1	1	1	1	1	5	3	4	5	5	4	1	1	4	1	3	1	1	3	3	1	2	1	3	3	3	1	5	5	4	3	4	4.25	4.2	4.4	1
1	1	4	2	4	3	5	4	3	4	4	4	4	5	5	3	4	5	4	3	2	3	2	1	1	5	3	4	5	2	1	3	2	2	2	1	3	5	4	5	3	3	5	4	5	4	2	3.8	4.2	4.2
3	4	4	5	5	4	4	5	4	4	5	4	5	4	2	1	1	2	1	4	4	3	5	4	5	4	4	5	4	5	4	4	3	4	3	4	5	4	2	1	3	4	5	3	5	4	4	4.4	4.4	1.4
5	3	5	4	1	1	3	2	1	4	5	4	3	4	3	4	2	4	1	2	2	2	4	1	4	4	4	5	4	4	3	5	5	3	5	4	4	4	4	5	4	2	3	3	2	2	4.25	1.6	4	2.8
4	5	5	4	5	4	4	5	5	5	5	3	3	5	5	4	5	5	4	4	5	5	4	4	5	5	4	5	4	4	5	5	4	5	5	4	4	5	4	5	4	1	2	1	2	1	4.5	4.6	4.2	4.6
1	3	1	2	3	4	1	4	2	3	3	2	2	2	1	4	2	2	3	2	2	2	2	4	1	3	3	2	2	4	3	3	4	1	3	2	3	3	2	2	1	4	3	2	1	1	1.75	2.8	2.4	2.4
1	3	3	3	1	2	3	3	1	2	1	1	2	2	2	1	2	3	1	1	1	1	1	1	1	4	3	3	5	1	1	4	1	2	3	4	2	3	2	2	3	5	5	5	3	4	2.5	2	1.6	1.8
5	3	4	3	1	1	2	2	2	4	3	4	3	4	3	5	5	3	4	3	5	5	5	3	5	5	4	3	4	4	3	4	4	2	2	4	3	4	3	4	3	4	4	4	5	5	3.75	1.6	3.6	4
1	2	1	2	2	4	1	2	2	5	5	5	3	4	4	5	5	3	4	3	2	1	3	1	1	2	1	2	4	4	1	2	2	3	4	3	5	3	1	1	1	4	4	4	4	4	1.5	2.2	4.4	4.2
5	5	3	4	3	3	4	4	5	2	3	2	4	1	1	3	1	3	4	1	4	2	3	1	2	4	3	1	2	1	3	3	1	5	4	4	4	1	2	3	2	3	2	1	3	2	4.25	3.8	2.4	2.4
4	4	2	4	4	3	5	4	4	4	4	4	2	2	4	5	4	4	4	5	5	5	4	5	3	5	5	4	4	3	3	1	2	3	4	4	5	5	3	5	4	4	5	5	5	3	3.5	4	3.2	4.2
3	5	5	4	4	5	4	4	5	4	3	3	5	4	1	2	1	4	2	4	5	4	3	5	4	3	5	5	4	1	2	2	3	3	4	4	3	4	4	4	4	4	5	5	4	3	4.25	4.4	3.8	2
4	4	1	3	4	3	1	4	1	3	4	5	4	5	3	4	4	4	4	5	5	5	4	3	5	5	4	5	4	4	4	4	4	1	1	4	2	4	3	4	4	4	4	4	4	4	3	2.6	4.2	3.8
5	5	5	4	5	5	5	5	5	5	5	5	5	4	1	1	1	1	1	5	4	5	4	5	5	5	5	5	5	5	5	5	4	4	5	5	5	5	5	5	4	5	4	5	5	5	4.75	5	4.8	1
4	4	5	3	5	4	4	3	5	5	5	4	3	3	4	4	4	3	3	3	3	4	4	4	4	3	1	2	3	4	5	5	3	1	1	2	1	1	1	3	1	3	4	4	4	5	4	4.2	4	3.6
4	4	4	4	4	3	5	4	5	5	5	3	5	4	3	5	3	4	5	5	4	5	5	4	4	3	4	4	3	1	1	4	3	5	4	3	5	5	5	4	3	4	5	5	4	5	4	4.2	4.4	4
4	4	1	4	3	4	5	3	4	5	4	4	5	4	3	5	3	5	5	3	5	5	4	5	3	5	4	5	4	3	5	3	4	2	3	4	4	5	4	4	5	4	4	5	5	4	3.25	3.8	4.4	4.2
4	4	4	5	1	2	4	1	3	4	4	1	1	2	1	3	3	3	2	4	1	3	1	3	1	3	3	2	2	3	5	5	4	1	1	3	4	2	2	1	3	1	3	4	1	2	4.25	2.2	2.4	2.4
1	4	2	4	5	5	3	4	3	4	4	5	3	3	4	4	4	5	4	5	5	3	3	5	4	4	5	3	3	3	2	1	3	3	5	4	4	4	5	5	3	4	5	4	4	4	2.75	4	3.8	4.2
5	4	5	5	5	5	5	4	4	5	5	5	4	4	1	1	1	1	1	5	5	5	4	4	4	4	5	5	5	5	4	5	5	5	5	4	5	5	5	4	5	5	5	5	4	4	4.75	4.6	4.6	1
4	3	1	1	2	4	2	1	4	2	4	2	2	2	4	1	2	1	3	3	3	3	1	1	1	3	3	1	3	2	1	4	3	2	3	2	2	2	1	2	3	3	1	2	1	3	2.25	2.6	2.4	2.2
4	5	4	3	2	1	1	2	1	5	5	4	3	4	3	1	1	1	2	1	3	3	1	4	4	4	4	5	3	5	3	5	4	4	2	3	3	4	4	3	3	2	3	3	1	3	4	1.4	4.2	1.6
4	4	3	4	2	3	4	3	3	4	4	5	4	5	5	4	4	5	4	5	4	5	4	5	4	4	4	5	5	4	4	4	5	1	2	4	1	3	5	3	4	5	5	3	4	3	3.75	3	4.4	4.4
4	5	4	4	3	5	4	4	5	4	4	5	5	3	1	3	1	3	1	1	4	2	3	4	3	1	2	2	3	3	2	2	4	5	3	4	3	5	3	5	4	2	2	3	4	2	4.25	4.2	4.2	1.8
4	5	4	5	5	4	4	5	4	4	4	4	4	5	5	5	4	4	5	4	3	5	4	5	4	4	5	5	4	5	4	5	4	4	4	5	5	5	3	5	5	3	5	3	5	4	4.5	4.4	4.2	4.6
3	4	4	4	3	4	5	5	5	4	4	3	4	5	4	4	4	5	5	4	3	5	5	3	5	4	5	5	4	5	4	5	4	5	4	4	5	5	4	5	4	5	4	3	5	4	3.75	4.4	4	4.4
4	5	5	5	5	5	5	5	4	4	5	5	5	5	1	1	1	1	1	5	5	4	4	5	5	5	5	4	5	5	5	4	5	5	4	5	5	5	4	5	5	4	5	5	5	5	4.75	4.8	4.8	1
4	4	5	3	1	2	1	3	1	4	5	3	4	3	4	5	5	3	3	4	4	5	4	3	4	5	5	4	4	5	5	5	5	4	4	5	3	5	3	3	4	3	5	4	5	5	4	1.6	3.8	4
4	5	4	4	1	1	1	1	1	3	3	3	4	4	5	4	5	4	4	5	5	4	3	4	4	1	1	3	1	3	5	4	4	5	5	3	4	5	4	4	4	4	4	5	5	4	4.25	1	3.4	4.4
5	3	3	3	4	4	3	4	4	4	5	4	5	3	3	3	5	5	5	4	5	5	3	4	5	2	3	1	1	3	2	2	4	1	2	3	1	2	3	1	3	3	3	4	2	3	3.5	3.8	4.2	4.2
4	5	5	4	5	5	4	4	5	5	4	4	5	5	4	5	4	5	5	4	5	4	3	4	4	5	4	5	4	5	4	5	4	4	5	4	5	5	4	4	5	1	1	3	2	1	4.5	4.6	4.6	4.6
4	5	3	4	3	3	1	3	2	1	1	1	1	1	1	3	3	1	3	1	1	1	1	1	1	1	3	3	2	1	1	2	2	4	5	3	3	4	4	4	4	5	4	5	3	4	4	2.4	1	2.2
4	5	5	5	5	5	5	4	5	5	5	5	4	4	1	1	1	1	1	4	4	5	5	5	5	5	5	5	4	5	4	5	5	5	4	5	5	5	4	5	5	5	5	4	5	5	4.75	4.8	4.6	1
2	2	2	1	1	1	1	1	1	1	1	1	1	1	4	5	4	3	4	1	1	1	1	1	1	1	1	1	3	1	1	1	3	1	3	4	2	5	5	3	4	3	3	4	5	4	1.75	1	1	4
4	4	4	5	4	4	5	4	4	4	5	4	3	5	1	2	1	1	2	4	5	4	4	4	3	4	4	4	5	5	4	4	4	3	4	2	2	2	3	3	2	4	4	5	5	4	4.25	4.2	4.2	1.4
1	1	4	1	4	4	3	5	4	5	5	4	3	4	5	5	4	4	4	4	3	4	5	4	3	4	4	5	5	3	3	3	1	4	2	3	4	3	4	3	4	4	5	5	4	4	1.75	4	4.2	4.4
5	5	3	4	3	5	5	5	4	4	5	3	5	5	4	5	5	3	5	5	5	3	4	5	4	4	5	4	5	5	4	5	4	3	5	5	5	5	3	5	5	4	4	3	5	3	4.25	4.4	4.4	4.4
5	3	4	5	4	3	4	5	5	1	1	1	2	3	4	4	4	5	5	4	4	1	3	2	3	3	4	4	4	5	5	3	3	4	3	4	4	4	4	5	4	2	3	2	4	2	4.25	4.2	1.6	4.4
5	4	5	3	4	5	3	4	4	2	1	1	2	1	5	4	4	5	4	4	4	5	5	5	4	2	2	2	2	4	1	3	3	2	1	1	2	5	4	4	5	5	4	4	4	4	4.25	4	1.4	4.4
3	4	3	2	5	4	4	3	4	5	3	4	3	4	5	3	4	5	5	4	5	4	5	4	5	3	4	5	4	4	4	4	4	4	4	3	5	3	4	5	3	5	4	3	5	5	3	4	3.8	4.4
4	4	5	4	4	4	3	4	4	1	2	4	3	3	1	4	3	2	2	2	2	2	1	4	3	3	3	3	2	1	1	1	1	5	4	3	4	2	4	2	1	2	2	3	1	3	4.25	3.8	2.6	2.4
4	1	2	2	4	5	3	5	5	5	4	4	4	5	5	4	3	5	5	3	5	5	5	3	4	4	5	4	5	5	5	3	5	5	4	5	4	4	5	4	5	5	3	5	5	4	2.25	4.4	4.4	4.4
4	4	4	5	4	3	5	5	4	4	3	5	5	5	4	5	3	3	4	3	5	4	4	4	5	4	4	5	4	5	4	5	3	1	2	1	3	4	4	4	5	4	5	5	4	4	4.25	4.2	4.4	3.8
5	4	5	4	4	5	5	4	5	4	5	5	5	4	4	5	4	5	5	1	1	1	1	2	3	5	3	5	5	4	4	5	5	4	4	5	5	4	5	5	4	3	5	5	5	5	4.5	4.6	4.6	4.6
5	3	4	5	4	5	3	4	5	3	4	5	5	5	3	5	4	4	5	5	4	4	4	3	4	4	3	5	4	3	4	5	5	4	3	2	3	4	4	5	4	3	5	3	4	5	4.25	4.2	4.4	4.2
4	4	4	3	3	5	5	5	4	3	4	4	5	4	4	5	4	4	5	3	4	4	5	5	5	5	5	4	4	4	5	5	4	5	5	4	3	4	4	5	4	3	5	5	3	5	3.75	4.4	4	4.4
3	5	5	4	5	5	4	3	4	4	4	5	3	5	1	1	1	3	2	2	2	3	2	1	1	3	3	5	5	3	1	3	1	4	3	4	3	4	4	5	4	4	4	4	5	5	4.25	4.2	4.2	1.6
4	5	4	5	5	5	4	4	3	1	2	2	4	1	5	3	4	5	3	3	5	3	5	4	4	5	4	3	4	3	5	4	5	2	3	2	3	5	5	3	4	5	4	5	4	4	4.5	4.2	2	4
4	1	1	1	4	4	4	5	5	4	4	5	5	3	5	5	4	4	4	4	4	5	4	5	5	2	1	3	2	4	5	4	5	3	5	4	5	4	3	4	4	4	4	4	3	4	1.75	4.4	4.2	4.4
3	5	4	5	1	3	2	1	2	5	5	4	4	4	4	4	5	4	4	4	4	4	5	5	4	4	5	4	4	5	5	5	5	5	5	3	4	5	4	4	4	5	4	3	4	5	4.25	1.8	4.4	4.2
2	1	2	2	4	5	4	5	4	4	5	5	4	4	5	4	4	4	5	5	4	5	3	4	3	3	4	5	5	4	5	4	5	5	4	5	3	4	3	5	5	3	4	5	5	4	1.75	4.4	4.4	4.4
3	1	2	1	3	4	5	4	3	2	3	4	3	1	2	4	3	2	1	3	3	3	2	2	1	4	3	1	3	1	3	3	4	4	5	4	4	3	3	1	2	1	2	2	3	3	1.75	3.8	2.6	2.4
5	3	5	4	4	4	4	4	5	4	4	3	5	3	4	4	4	2	3	1	1	1	1	1	1	5	3	4	4	1	1	3	2	3	5	4	5	4	4	4	5	2	3	1	1	2	4.25	4.2	3.8	3.4
1	4	2	2	2	2	4	2	3	3	3	3	2	1	1	3	1	2	4	2	2	4	2	2	1	4	2	2	2	3	2	3	2	2	3	3	1	1	2	2	3	1	1	4	1	3	2.25	2.6	2.4	2.2
4	4	5	3	5	5	3	5	4	2	1	2	2	3	4	5	4	5	4	3	4	5	4	4	4	3	5	3	3	4	5	4	5	5	3	5	5	4	4	4	4	2	1	2	4	1	4	4.4	2	4.4
5	5	5	4	5	5	5	4	4	5	5	5	5	3	1	1	1	1	1	5	4	5	5	4	4	5	4	5	5	5	5	4	5	5	4	5	5	5	5	5	4	4	4	5	5	5	4.75	4.6	4.6	1
4	2	2	2	3	4	3	5	4	5	4	4	4	5	1	2	2	3	1	4	4	4	4	5	4	5	3	4	4	3	5	4	5	4	4	5	4	4	4	3	5	5	5	4	3	5	2.5	3.8	4.4	1.8
3	3	4	4	2	2	2	3	1	4	3	4	5	4	4	5	4	4	4	5	5	3	4	5	4	4	5	4	4	4	5	3	5	3	5	5	4	4	4	5	4	5	4	4	4	4	3.5	2	4	4.2
4	5	5	4	3	5	5	4	3	2	1	2	1	2	5	5	4	4	4	1	1	1	1	1	1	1	2	3	2	1	2	1	3	4	3	4	5	1	1	2	2	5	4	5	5	4	4.5	4	1.6	4.4
1	3	3	1	2	1	3	2	4	1	1	1	3	1	4	1	4	3	3	1	3	4	2	3	2	5	3	4	5	4	4	4	5	5	5	4	3	5	4	3	4	1	2	3	4	2	2	2.4	1.4	3
5	5	4	5	5	5	5	5	5	5	5	5	5	4	1	1	1	1	1	4	5	5	5	5	5	5	5	5	5	5	4	5	5	5	5	5	5	5	4	5	5	5	5	5	4	5	4.75	5	4.8	1
2	2	1	3	5	4	3	5	5	5	5	4	4	3	5	5	3	5	4	1	3	2	3	1	1	5	4	5	4	5	4	5	4	4	4	5	5	4	4	5	5	4	3	4	5	3	2	4.4	4.2	4.4
5	3	4	4	4	5	4	4	5	5	4	4	5	4	4	4	5	5	4	4	5	4	4	3	5	5	5	4	4	4	5	5	4	5	4	5	4	4	5	4	5	3	4	4	4	3	4	4.4	4.4	4.4
5	4	5	5	5	5	5	4	5	4	5	5	5	5	1	1	1	1	1	5	5	5	5	4	4	5	4	5	5	5	5	4	5	5	5	5	4	5	5	4	5	4	5	5	5	5	4.75	4.8	4.8	1
2	2	2	1	2	4	4	3	3	3	5	3	3	5	3	4	3	4	5	4	5	4	3	3	4	4	4	5	5	5	5	5	5	3	4	5	5	4	4	5	4	4	5	5	4	4	1.75	3.2	3.8	3.8
3	1	1	2	3	5	4	4	4	3	4	5	3	4	4	1	1	1	2	2	1	3	1	2	3	1	2	2	4	4	4	5	4	3	5	5	3	5	4	3	4	5	3	4	4	5	1.75	4	3.8	1.8
4	5	4	4	3	4	2	1	2	5	4	3	5	4	4	5	5	4	3	4	5	4	5	3	5	1	2	2	4	4	4	5	4	4	5	4	4	4	4	4	3	3	5	5	5	4	4.25	2.4	4.2	4.2
3	1	3	2	2	4	2	3	2	3	4	2	1	2	3	1	2	2	3	2	1	3	3	1	2	2	2	2	3	1	2	3	4	1	2	2	3	4	1	2	1	1	1	3	2	3	2.25	2.6	2.4	2.2
5	3	5	5	5	4	5	4	5	5	4	5	4	5	3	5	5	5	5	3	5	5	4	3	4	4	4	5	5	4	5	4	5	5	4	4	5	5	5	3	5	1	1	2	2	1	4.5	4.6	4.6	4.6
3	3	4	4	2	1	1	1	2	3	3	3	4	4	4	4	4	4	5	3	5	5	4	4	5	4	4	3	4	2	2	2	2	2	2	3	4	1	3	2	4	1	2	2	1	2	3.5	1.4	3.4	4.2
2	3	3	3	4	4	3	5	4	3	3	3	2	3	1	4	4	3	1	2	3	4	1	3	2	4	3	2	3	1	1	1	1	5	3	5	3	2	1	3	3	4	1	1	3	3	2.75	4	2.8	2.6
5	4	4	3	4	4	3	5	3	3	4	5	4	4	4	4	5	5	4	4	5	4	5	4	5	5	5	3	5	3	5	4	5	4	3	3	1	3	4	1	4	2	2	3	1	1	4	3.8	4	4.4
4	4	4	5	4	3	4	4	4	3	4	4	5	5	2	1	2	3	1	5	5	3	4	4	3	5	3	5	4	5	5	4	3	2	1	3	2	1	3	4	2	1	2	3	1	3	4.25	3.8	4.2	1.8
4	3	2	3	4	3	1	1	1	2	2	4	3	2	3	3	2	2	2	2	3	4	2	1	2	2	4	2	4	5	4	5	4	4	4	3	4	2	3	1	3	2	2	2	4	1	3	2	2.6	2.4
4	5	3	4	4	4	4	3	5	4	4	3	4	5	1	2	3	4	1	4	4	5	4	4	4	5	3	4	4	4	3	4	2	1	1	2	4	4	5	5	3	1	2	2	1	3	4	4	4	2.2
4	5	3	5	5	4	4	4	4	3	2	1	1	2	5	3	5	4	3	4	4	4	5	3	5	5	5	4	4	1	3	3	1	1	4	2	4	2	2	2	2	4	4	4	5	3	4.25	4.2	1.8	4
3	1	2	2	4	4	5	3	4	3	2	3	3	1	4	3	1	1	3	1	1	4	2	3	3	4	1	3	2	1	1	1	1	1	2	4	3	2	2	2	2	3	4	2	1	1	2	4	2.4	2.4
5	5	4	4	5	4	5	4	5	4	5	5	5	4	1	1	1	1	1	5	5	4	5	4	4	4	5	5	5	4	5	5	5	4	5	4	5	5	5	5	4	4	5	4	5	5	4.5	4.6	4.6	1
5	4	5	3	5	4	4	4	5	2	1	2	4	2	4	4	4	5	5	2	1	2	2	1	1	4	5	5	4	5	5	4	4	4	4	5	5	4	5	5	4	5	4	5	4	4	4.25	4.4	2.2	4.4
3	4	4	4	5	4	4	5	4	2	2	2	2	3	4	4	5	5	4	3	3	2	3	3	4	5	4	4	5	4	4	5	5	5	5	4	4	5	3	5	5	3	1	4	1	1	3.75	4.4	2.2	4.4
5	4	5	5	4	5	5	5	5	4	5	4	5	5	4	5	5	5	5	5	5	4	5	4	5	4	5	5	5	5	5	5	4	5	4	5	5	5	4	5	5	4	5	5	4	5	4.75	4.8	4.6	4.8
1	4	2	2	4	4	5	4	5	3	4	5	5	5	4	5	5	4	4	4	3	3	4	3	4	4	5	4	5	4	5	5	4	4	4	5	5	3	5	5	5	3	5	3	4	5	2.25	4.4	4.4	4.4
5	5	3	5	1	2	3	2	1	1	1	1	1	1	4	4	4	4	5	1	1	1	1	1	1	5	3	4	5	2	2	1	1	5	3	4	4	4	5	3	4	4	5	4	5	4	4.5	1.8	1	4.2
4	5	4	3	4	5	4	3	5	3	1	3	3	4	3	3	1	4	2	3	2	3	3	2	2	3	3	3	3	1	1	1	1	1	1	2	4	2	4	1	2	2	3	3	1	3	4	4.2	2.8	2.6
2	2	1	1	4	4	5	3	5	4	5	4	4	5	5	4	3	3	4	4	3	5	5	5	4	5	5	5	3	3	4	5	5	1	3	3	1	1	1	1	1	3	4	3	4	3	1.5	4.2	4.4	3.8
4	5	5	4	5	4	3	4	4	5	3	4	5	5	4	3	3	3	4	2	3	3	4	4	1	4	5	4	4	3	2	2	3	1	1	1	1	5	3	3	4	1	2	3	4	3	4.5	4	4.4	3.4
1	1	2	2	4	4	4	5	5	4	5	4	5	4	2	4	2	1	1	4	4	5	5	4	5	3	4	4	4	3	3	1	1	4	4	4	3	2	1	4	1	5	5	4	5	4	1.5	4.4	4.4	2
3	1	1	3	3	5	5	4	5	4	4	5	5	4	4	4	5	4	4	4	4	4	3	5	4	3	4	4	5	5	4	4	4	3	3	4	5	5	4	4	4	4	4	3	3	1	2	4.4	4.4	4.2
1	4	2	1	4	5	4	4	3	4	4	4	5	3	4	4	3	5	3	3	2	1	1	3	1	3	5	3	4	3	5	5	3	1	4	2	1	4	1	3	1	2	4	3	2	2	2	4	4	3.8
2	2	1	2	2	2	1	3	4	1	4	1	1	1	4	3	4	4	5	2	3	3	4	3	2	4	4	5	4	4	3	4	5	4	5	3	5	3	3	4	5	3	5	5	4	3	1.75	2.4	1.6	4
4	5	5	5	5	5	5	4	5	5	5	5	5	4	5	5	5	4	5	5	5	4	4	5	5	5	5	5	4	4	5	5	5	5	5	4	5	5	5	4	5	5	5	5	5	4	4.75	4.8	4.8	4.8
1	1	1	1	3	5	3	5	4	5	4	3	5	5	4	4	5	5	4	1	3	1	1	1	1	4	4	4	4	4	5	4	4	2	1	3	2	2	1	2	3	5	5	5	3	4	1	4	4.4	4.4
3	4	2	3	4	3	1	3	1	2	2	4	1	1	2	2	1	1	1	4	4	5	4	5	5	5	3	4	5	5	3	3	4	4	4	4	5	4	5	5	4	3	4	4	5	4	3	2.4	2	1.4
4	4	4	5	4	4	3	4	5	5	4	3	4	5	1	1	3	4	2	5	4	3	5	4	5	4	3	5	4	4	4	4	4	5	4	3	4	5	3	5	5	5	5	5	3	4	4.25	4	4.2	2.2
4	4	3	4	3	4	5	5	4	1	4	2	3	3	2	2	3	4	1	2	1	3	1	4	3	3	2	2	3	1	1	1	1	2	2	2	4	3	2	2	1	3	2	1	1	4	3.75	4.2	2.6	2.4
3	5	5	5	5	4	4	5	5	5	4	5	5	4	5	5	5	4	4	4	5	5	4	5	4	5	5	4	5	5	4	5	5	4	5	5	4	5	5	4	5	5	4	5	5	4	4.5	4.6	4.6	4.6
5	4	5	5	5	5	5	5	5	5	4	5	5	5	1	1	1	1	1	4	5	5	5	5	5	5	5	5	5	5	5	4	5	5	5	5	5	5	5	5	4	5	4	5	5	5	4.75	5	4.8	1
1	1	4	1	5	3	4	5	3	4	5	5	3	4	3	3	4	4	4	5	5	5	5	3	4	4	5	3	4	4	4	5	4	5	3	3	5	4	4	5	4	5	4	5	4	4	1.75	4	4.2	3.6
5	4	5	3	4	1	1	2	4	3	1	1	2	4	5	3	4	4	5	4	5	4	5	4	5	4	4	5	3	3	1	3	1	3	5	4	3	4	4	3	4	3	5	5	4	3	4.25	2.4	2.2	4.2
5	5	5	4	5	5	5	5	4	4	5	4	5	5	5	5	5	4	4	3	5	5	5	5	5	5	5	5	4	4	5	5	5	5	4	5	5	5	4	5	5	5	5	4	5	4	4.75	4.8	4.6	4.6
3	1	2	4	3	2	2	1	4	4	3	4	4	4	5	3	4	4	4	5	5	4	4	4	5	4	3	4	5	5	5	5	5	3	4	4	5	4	3	4	4	4	4	4	5	5	2.5	2.4	3.8	4
5	4	5	4	4	4	3	5	4	5	5	4	3	4	5	4	4	4	4	4	5	5	3	4	3	4	3	5	5	4	5	3	5	1	1	1	4	4	5	4	4	5	5	4	3	4	4.5	4	4.2	4.2
4	5	4	4	3	4	4	4	5	1	1	1	4	2	3	4	4	4	3	5	4	4	4	3	5	5	3	5	3	4	4	4	4	5	4	4	4	4	3	4	4	4	4	5	4	4	4.25	4	1.8	3.6
5	4	5	5	5	5	5	5	5	5	5	4	5	5	1	1	1	1	1	5	5	5	5	5	4	5	5	5	5	5	5	5	5	5	5	5	5	5	5	5	5	5	5	5	5	4	4.75	5	4.8	1
3	1	2	1	4	3	3	5	3	2	2	1	2	3	2	1	1	3	1	4	4	3	4	4	4	4	5	4	3	4	3	4	5	2	2	2	3	1	4	4	3	3	4	4	4	4	1.75	3.6	2	1.6
4	5	4	5	5	5	5	4	4	5	4	5	4	5	5	4	5	4	5	5	5	4	4	5	4	4	4	5	5	4	5	5	5	3	5	5	5	4	4	5	5	2	2	4	3	2	4.5	4.6	4.6	4.6
5	4	5	5	5	5	5	5	5	4	5	5	5	5	1	1	1	1	1	5	5	5	5	4	5	5	5	5	5	5	5	5	5	5	5	5	5	5	5	5	5	5	5	5	4	5	4.75	5	4.8	1
2	3	1	2	2	2	3	2	2	3	3	4	4	5	5	5	3	5	3	4	3	4	4	4	5	5	4	4	5	5	3	3	5	1	2	2	1	1	1	1	1	1	1	1	1	2	2	2.2	3.8	4.2
5	4	5	5	5	4	5	5	5	5	5	5	5	4	5	4	5	5	5	4	5	4	5	5	5	5	4	5	5	5	5	4	5	4	5	5	5	4	5	5	5	4	5	5	5	5	4.75	4.8	4.8	4.8
5	3	4	5	4	4	3	5	4	2	1	1	2	2	3	2	4	2	3	3	1	3	4	3	1	4	2	4	3	1	1	1	1	4	5	4	3	3	1	3	2	3	1	4	2	2	4.25	4	1.6	2.8
4	5	5	4	5	3	4	3	5	4	5	5	5	3	1	1	1	1	2	2	2	2	1	2	1	2	3	2	1	5	4	4	4	4	4	5	4	4	2	4	1	3	4	3	5	5	4.5	4	4.4	1.2
1	1	1	2	3	5	5	3	4	4	5	3	5	4	3	5	5	4	4	4	4	4	5	4	3	5	4	4	4	5	3	3	4	3	3	1	1	1	1	1	1	1	2	2	2	1	1.25	4	4.2	4.2
4	3	2	1	5	4	5	4	4	5	4	3	4	4	4	5	4	5	4	5	3	4	5	4	4	4	5	5	3	5	4	5	4	5	5	4	3	4	3	5	5	4	4	4	5	5	2.5	4.4	4	4.4
2	2	3	2	1	1	3	3	4	5	3	5	3	4	5	3	3	5	5	3	4	4	1	2	3	4	4	4	5	5	4	3	3	1	1	1	2	1	1	1	1	1	3	3	3	3	2.25	2.4	4	4.2
2	1	3	4	3	4	2	2	3	1	4	3	1	3	2	2	1	4	2	4	4	1	1	1	2	4	1	2	3	4	4	5	4	2	2	2	3	2	1	3	2	1	2	3	3	1	2.5	2.8	2.4	2.2
4	5	3	4	4	5	5	3	5	4	4	4	5	3	5	3	5	4	5	4	4	3	5	5	5	2	4	2	1	5	3	5	5	4	5	4	4	4	5	4	4	5	5	4	4	4	4	4.4	4	4.4
2	4	2	4	2	1	1	3	4	4	5	4	4	5	1	3	3	2	1	3	5	3	4	4	4	4	5	3	5	5	4	4	4	2	2	3	3	1	1	1	1	2	1	1	2	1	3	2.2	4.4	2
3	5	3	3	4	3	5	4	4	4	5	5	4	4	4	4	5	4	4	4	1	2	4	4	4	2	3	3	1	3	4	4	3	1	1	2	2	4	3	5	5	4	5	4	4	5	3.5	4	4.4	4.2
4	4	4	3	5	4	4	3	5	5	5	4	4	3	4	4	4	4	5	3	4	5	5	5	5	4	4	3	3	4	5	4	4	1	2	2	1	2	2	3	3	1	3	3	1	2	3.75	4.2	4.2	4.2
4	4	5	5	5	3	4	5	5	3	4	4	4	5	5	5	3	5	5	4	4	4	5	3	4	4	4	5	5	5	4	5	4	4	5	4	5	5	4	4	5	3	4	4	4	5	4.5	4.4	4	4.6
4	4	1	2	5	3	3	4	4	5	3	4	4	4	5	3	4	4	3	1	2	1	4	1	2	4	4	5	3	5	3	5	3	3	5	4	5	4	4	4	3	4	5	3	4	4	2.75	3.8	4	3.8
1	2	2	2	5	4	5	5	3	3	3	5	4	5	4	5	4	5	4	4	2	4	2	2	3	3	5	5	5	5	5	4	4	5	4	4	5	4	4	5	5	4	5	4	4	4	1.75	4.4	4	4.4
4	5	4	3	1	4	1	1	2	5	4	3	4	5	1	3	2	2	2	3	2	4	2	4	1	4	4	5	5	5	5	3	4	4	5	4	4	4	4	4	3	3	3	1	4	2	4	1.8	4.2	2
5	4	4	5	5	5	4	4	4	4	5	5	5	3	5	4	5	4	5	5	5	4	4	4	4	5	3	5	5	4	5	5	4	4	4	5	5	5	5	4	4	5	5	4	4	4	4.5	4.4	4.4	4.6
5	5	3	5	5	4	4	4	5	1	2	1	4	1	3	5	5	5	5	5	5	5	4	3	4	4	5	5	4	5	4	5	4	5	4	4	5	4	4	5	5	2	2	2	1	1	4.5	4.4	1.8	4.6
5	5	3	5	5	4	5	5	4	5	4	5	5	4	4	5	5	4	5	4	5	4	5	4	5	5	4	5	5	5	5	5	4	4	5	4	5	4	5	5	5	4	5	4	5	5	4.5	4.6	4.6	4.6
3	3	3	3	4	4	4	4	3	4	5	4	4	5	4	2	2	3	3	3	1	3	4	2	2	4	5	3	4	2	3	1	3	3	5	5	4	5	3	5	3	1	4	3	1	3	3	3.8	4.4	2.8
3	3	3	5	1	1	4	2	1	2	3	1	4	4	4	1	4	3	1	4	2	3	4	1	1	3	4	1	4	5	4	4	3	4	2	2	3	3	3	1	2	4	1	4	2	1	3.5	1.8	2.8	2.6
4	4	4	4	4	4	5	3	4	5	4	4	5	4	1	1	1	2	1	4	3	3	3	4	3	4	4	3	5	3	5	5	3	3	5	4	4	5	5	3	3	3	2	1	1	2	4	4	4.4	1.2
1	1	1	3	5	3	4	5	5	4	5	4	5	4	5	3	4	5	5	1	2	1	2	2	2	5	5	3	5	4	5	4	5	3	5	5	5	4	4	5	5	4	5	4	4	4	1.5	4.4	4.4	4.4
5	5	4	4	4	5	3	4	5	4	5	4	4	3	1	1	1	4	2	5	4	5	5	4	3	5	3	4	4	2	2	1	3	3	5	4	3	4	3	4	4	4	3	4	5	4	4.5	4.2	4	1.8
5	5	4	3	4	3	4	5	5	5	3	5	4	4	4	5	3	5	4	3	1	3	4	2	3	5	5	4	4	3	1	3	2	4	5	3	4	4	3	4	5	3	2	2	4	1	4.25	4.2	4.2	4.2
4	5	5	5	5	5	4	4	5	4	5	4	5	5	4	5	4	5	5	4	4	4	5	5	5	5	4	5	5	5	5	5	4	5	5	4	5	5	4	5	5	5	4	4	5	5	4.75	4.6	4.6	4.6
4	5	5	4	3	5	4	3	5	5	4	3	5	5	3	2	1	2	3	3	5	5	4	4	4	5	5	3	4	4	3	5	3	4	3	4	5	4	3	4	4	3	5	5	4	4	4.5	4	4.4	2.2
5	3	5	4	4	3	3	5	5	5	4	4	5	4	1	3	2	2	1	4	5	5	3	5	5	4	5	3	5	2	2	3	4	1	4	1	1	4	4	4	4	4	5	4	4	4	4.25	4	4.4	1.8
5	5	4	5	5	5	5	4	5	5	5	4	4	5	5	5	4	5	4	4	5	5	5	5	4	5	5	4	5	5	5	5	4	5	5	5	4	5	5	5	4	4	5	4	5	5	4.75	4.8	4.6	4.6
4	5	5	5	5	5	5	5	5	5	5	5	5	4	1	1	1	1	1	4	5	5	5	5	4	5	5	5	5	5	5	4	5	5	5	5	5	5	4	5	5	5	5	5	5	4	4.75	5	4.8	1
4	3	4	1	4	3	5	5	5	4	3	5	4	5	2	3	1	2	1	5	4	5	4	5	3	3	1	1	3	4	4	5	3	1	2	4	4	3	5	5	4	5	5	4	5	4	3	4.4	4.2	1.8
2	3	1	3	3	3	3	2	2	3	2	3	2	2	1	3	2	3	2	2	2	1	4	2	1	2	3	2	2	3	2	1	4	4	2	2	1	3	1	3	1	1	2	2	3	2	2.25	2.6	2.4	2.2
4	5	5	4	4	3	4	5	5	1	4	4	3	1	3	2	2	2	3	2	2	3	1	2	4	3	1	4	3	1	1	1	1	4	3	5	5	1	3	2	3	3	2	4	1	1	4.5	4.2	2.6	2.4
4	5	5	5	5	5	4	4	5	5	5	4	4	5	5	4	4	5	5	4	5	5	4	5	5	4	5	5	5	4	5	5	5	4	5	5	5	5	5	4	5	4	5	5	4	5	4.75	4.6	4.6	4.6
5	3	5	4	4	4	5	3	5	4	3	4	5	5	2	2	1	3	2	2	4	3	2	4	1	5	4	5	4	4	4	4	4	4	5	4	3	5	3	5	3	2	1	4	2	3	4.25	4.2	4.2	2
2	1	4	3	4	4	4	5	4	3	5	5	3	5	5	5	3	5	3	5	4	4	3	4	4	4	4	3	4	4	4	4	4	2	2	1	1	3	4	3	5	4	3	5	4	5	2.5	4.2	4.2	4.2
1	2	2	3	4	4	4	3	5	2	3	2	2	3	3	1	3	3	2	1	4	2	3	2	1	3	3	3	1	4	1	4	3	1	2	2	4	1	2	3	2	1	2	2	4	2	2	4	2.4	2.4
4	5	5	5	4	5	4	5	5	5	5	4	5	4	4	5	4	5	5	5	4	5	4	5	5	5	4	5	5	5	5	4	5	5	5	4	5	5	5	4	5	4	5	4	5	5	4.75	4.6	4.6	4.6
5	4	4	5	1	2	4	2	4	5	4	5	5	3	1	1	2	3	2	3	4	5	5	4	4	3	5	5	5	2	3	3	3	4	4	5	4	4	3	4	5	4	3	4	4	5	4.5	2.6	4.4	1.8
2	2	1	4	1	2	2	4	4	3	1	1	4	2	2	1	3	2	3	3	1	1	3	3	1	2	2	3	2	3	4	1	2	1	2	2	3	3	2	1	2	1	4	3	1	1	2.25	2.6	2.2	2.2
4	3	5	5	4	5	3	3	3	5	4	4	3	5	4	3	4	5	4	3	1	2	1	1	2	3	5	4	4	4	5	4	4	2	1	3	1	2	3	3	3	3	5	5	5	4	4.25	3.6	4.2	4
2	3	2	4	4	5	4	4	5	4	4	4	3	5	5	4	3	4	4	4	4	5	4	5	4	5	5	5	3	3	3	4	4	3	4	2	1	1	2	2	1	3	4	4	3	5	2.75	4.4	4	4
2	3	2	2	2	2	1	4	4	2	2	4	2	2	3	2	3	1	2	3	3	2	1	3	1	3	1	2	4	3	3	2	2	4	3	1	1	2	2	2	2	2	1	1	2	4	2.25	2.6	2.4	2.2
4	4	5	5	4	4	5	5	5	4	4	5	5	5	4	4	5	5	5	5	4	5	4	4	5	3	5	5	5	5	4	5	5	5	5	4	4	5	5	4	4	5	5	4	5	4	4.5	4.6	4.6	4.6
4	4	3	4	4	4	4	4	3	1	1	1	1	1	5	3	4	5	5	1	1	1	1	1	1	2	1	2	2	2	1	2	1	4	4	4	4	4	4	4	5	4	4	5	5	5	3.75	3.8	1	4.4
2	1	2	4	4	3	4	5	4	3	4	5	4	5	4	5	5	4	4	4	4	5	5	4	5	2	2	1	2	3	3	4	5	4	4	5	4	5	4	5	3	4	3	5	5	5	2.25	4	4.2	4.4
1	1	2	4	5	4	4	4	4	5	4	4	4	3	4	5	5	5	3	3	4	4	4	4	5	5	5	3	4	2	1	2	2	2	4	2	3	5	4	4	4	5	4	5	4	3	2	4.2	4	4.4
4	4	5	4	3	4	5	5	3	5	3	4	3	4	4	4	4	4	5	3	4	4	5	3	5	5	5	3	4	4	4	5	3	2	1	1	3	5	4	4	4	4	4	3	3	5	4.25	4	3.8	4.2
2	1	4	2	4	3	5	5	4	3	3	5	5	4	5	3	4	5	4	5	4	5	3	5	4	5	4	3	4	2	3	3	1	1	1	1	3	5	3	5	3	4	4	5	4	4	2.25	4.2	4	4.2
5	5	4	5	5	5	5	5	5	5	5	5	4	5	1	1	1	1	1	5	5	4	5	5	5	5	5	5	5	5	4	5	5	5	5	5	5	5	5	5	5	5	5	5	4	5	4.75	5	4.8	1
3	1	3	4	5	4	3	5	4	4	5	3	5	4	4	5	4	5	4	3	2	2	4	3	3	4	5	4	4	4	4	3	5	3	2	4	3	1	1	1	1	2	4	4	1	2	2.75	4.2	4.2	4.4
4	3	4	4	4	5	3	3	3	1	1	2	3	1	4	3	5	4	5	4	3	5	5	4	5	4	5	4	4	1	2	3	2	4	3	3	5	1	2	2	1	4	5	3	4	4	3.75	3.6	1.6	4.2
5	4	4	5	5	5	4	4	5	3	5	5	5	5	4	5	5	4	5	3	5	5	4	5	5	5	5	4	5	5	5	4	5	5	4	4	5	5	4	5	5	5	5	5	4	4	4.5	4.6	4.6	4.6
4	1	2	2	5	5	4	5	3	4	4	5	4	5	4	4	5	5	5	3	4	4	2	3	2	5	4	4	5	5	5	4	4	5	4	5	4	3	5	5	5	1	2	3	3	1	2.25	4.4	4.4	4.6
4	3	4	5	4	4	3	5	5	5	5	4	4	4	1	1	4	1	1	3	4	3	4	3	4	4	5	5	4	1	2	2	2	4	4	3	5	2	1	2	1	4	4	4	5	5	4	4.2	4.4	1.6
1	2	3	3	5	4	5	4	4	5	3	5	5	4	5	4	4	4	5	3	4	4	4	5	5	4	5	3	5	5	4	4	5	4	5	4	4	4	5	4	3	3	5	4	4	4	2.25	4.4	4.4	4.4
4	4	5	4	5	3	5	3	5	4	4	4	5	4	5	3	4	5	5	2	1	1	2	2	2	4	5	4	4	4	5	3	5	3	2	3	2	1	1	1	1	2	3	3	3	3	4.25	4.2	4.2	4.4
3	3	5	5	5	5	4	5	3	1	2	3	3	4	2	3	2	2	3	1	2	4	2	1	4	2	2	2	4	5	4	4	4	4	4	4	5	5	3	5	3	2	3	1	4	1	4	4.4	2.6	2.4
1	3	2	3	4	5	3	5	3	4	5	3	4	4	2	4	2	1	2	5	4	5	5	4	4	4	4	4	4	5	4	4	5	3	1	3	1	4	4	5	3	4	5	4	5	4	2.25	4	4	2.2
5	5	4	4	5	3	5	5	4	5	4	5	4	4	5	5	4	4	4	5	4	3	4	5	3	5	3	5	5	4	4	5	5	4	5	4	5	5	5	4	4	1	2	3	1	1	4.5	4.4	4.4	4.4
3	4	5	5	3	5	5	4	5	4	4	5	4	3	4	4	4	5	5	4	3	3	1	4	3	4	4	5	5	4	5	5	4	5	5	3	5	4	4	5	5	4	5	4	4	5	4.25	4.4	4	4.4
4	4	5	4	5	5	5	3	4	4	2	1	2	2	4	4	5	4	5	4	5	3	4	5	4	4	5	5	4	5	5	3	5	5	5	4	4	5	5	4	4	4	5	5	3	5	4.25	4.4	2.2	4.4
2	2	2	4	4	3	3	5	5	2	2	2	2	2	5	3	5	4	5	3	3	3	5	5	3	1	1	3	2	4	5	4	4	4	4	4	4	4	5	4	3	5	4	4	5	3	2.5	4	2	4.4
5	4	4	5	5	4	5	4	4	1	2	1	1	3	4	4	4	5	5	3	5	4	4	4	3	5	3	5	5	5	5	4	4	4	4	5	5	5	4	5	4	5	3	4	4	4	4.5	4.4	1.6	4.4
4	5	5	5	5	5	5	4	5	5	5	5	5	4	4	5	5	5	5	4	5	5	4	5	5	5	4	5	5	4	5	5	5	5	4	5	5	5	4	5	5	5	5	5	5	4	4.75	4.8	4.8	4.8
4	3	1	2	5	3	3	4	4	5	4	4	5	3	4	4	5	4	5	3	5	4	4	5	3	5	4	3	5	4	4	3	3	2	2	1	2	5	4	3	5	3	2	1	2	1	2.5	3.8	4.2	4.4
3	4	4	4	3	4	3	5	5	2	4	2	1	3	1	1	3	3	4	2	1	4	1	4	1	2	3	3	2	5	4	3	5	3	4	1	1	1	2	4	1	1	4	1	3	2	3.75	4	2.4	2.4
3	5	4	4	5	3	4	4	5	3	4	5	4	4	5	4	3	3	3	4	4	3	5	5	5	4	5	4	4	1	4	2	1	2	1	1	3	5	4	4	3	3	4	3	2	3	4	4.2	4	3.6
5	4	3	4	4	4	4	5	5	4	4	5	4	5	4	5	3	5	5	4	4	5	5	4	3	4	4	5	5	4	4	5	5	4	5	4	5	5	5	5	3	3	5	5	4	4	4	4.4	4.4	4.4
1	2	3	1	5	3	5	4	5	4	4	5	4	5	2	2	1	3	2	3	1	1	3	1	1	4	3	4	4	3	1	1	4	2	2	2	1	5	5	3	4	4	4	1	2	3	1.75	4.4	4.4	2
4	5	5	5	4	5	4	5	5	4	5	4	5	5	5	5	5	3	5	4	5	4	5	5	5	5	5	4	5	5	5	5	4	5	5	5	4	5	5	4	5	4	5	5	4	5	4.75	4.6	4.6	4.6
4	3	3	5	4	3	3	4	5	1	2	3	1	3	4	5	4	4	5	3	3	4	5	4	3	2	1	2	3	4	4	4	4	3	4	5	4	3	3	2	3	5	4	3	4	4	3.75	3.8	2	4.4
5	5	4	4	4	4	5	5	4	5	4	3	5	5	5	4	4	5	4	4	5	5	3	4	5	5	4	3	5	5	5	3	5	5	5	4	4	4	5	4	5	4	4	4	4	4	4.5	4.4	4.4	4.4
2	4	3	2	4	4	5	4	4	4	4	5	4	3	5	4	3	5	5	5	3	4	5	5	4	3	4	5	5	4	3	5	4	5	4	4	3	5	5	5	3	1	1	3	3	2	2.75	4.2	4	4.4
5	5	4	5	4	4	5	5	5	4	5	4	5	5	4	5	5	5	4	4	5	5	4	5	5	5	4	5	5	4	5	5	5	4	5	5	5	5	4	5	5	5	4	5	5	4	4.75	4.6	4.6	4.6
3	3	2	2	3	1	3	1	2	3	4	5	5	5	1	2	2	2	1	5	4	5	5	3	4	3	5	3	5	3	3	3	2	3	5	5	4	5	4	4	3	4	4	4	5	4	2.5	2	4.4	1.6
3	5	4	5	2	2	3	1	1	5	4	4	4	5	5	3	3	5	4	2	2	4	2	1	1	3	1	3	2	3	5	5	4	3	4	5	5	5	4	4	4	4	5	3	5	4	4.25	1.8	4.4	4
1	2	4	2	4	4	4	5	5	2	1	1	3	2	4	5	5	4	4	4	5	5	5	4	4	5	3	4	4	5	5	4	4	5	5	4	3	4	3	5	4	4	2	4	4	2	2.25	4.4	1.8	4.4
5	4	4	3	4	3	5	4	5	3	3	3	4	4	4	4	4	5	3	3	4	4	4	4	4	3	2	2	1	3	1	2	2	2	3	1	1	3	3	5	4	5	4	4	4	4	4	4.2	3.4	4
5	5	4	4	3	5	5	5	5	4	5	5	5	4	5	5	4	4	5	4	5	5	4	4	4	4	5	5	4	4	4	5	5	5	4	4	5	4	5	4	5	3	5	5	4	5	4.5	4.6	4.6	4.6
1	1	3	1	4	5	4	4	5	3	2	1	1	2	4	4	5	5	4	1	3	3	3	4	3	4	5	4	4	5	4	4	5	5	4	4	4	4	4	4	3	4	4	4	4	4	1.5	4.4	1.8	4.4
3	4	5	5	4	5	4	4	5	5	3	5	4	5	5	5	3	5	4	1	2	1	1	2	1	5	5	4	4	4	4	5	5	5	4	4	5	4	4	5	5	4	3	5	4	3	4.25	4.4	4.4	4.4
3	1	2	1	4	4	4	5	3	3	3	4	3	5	4	5	3	5	4	1	2	3	1	3	2	4	4	5	4	5	4	4	4	2	2	2	2	3	5	5	4	5	4	3	5	4	1.75	4	3.6	4.2
3	5	5	5	4	5	5	5	4	5	5	5	5	3	5	4	5	5	4	4	5	5	3	5	5	5	4	5	4	4	5	5	4	5	4	4	5	5	4	4	5	2	2	1	2	2	4.5	4.6	4.6	4.6
2	2	1	1	3	2	2	3	1	5	5	4	3	4	2	3	2	2	2	4	5	5	4	5	3	5	4	4	4	3	2	2	2	2	3	1	1	3	2	2	3	4	5	3	5	4	1.5	2.2	4.2	2.2
4	4	1	1	5	3	5	5	3	4	4	4	4	3	3	4	4	5	4	3	4	4	5	4	4	5	4	3	5	4	2	2	2	4	4	5	4	3	4	4	5	5	4	4	3	5	2.5	4.2	3.8	4
3	3	1	1	3	4	3	3	5	5	5	4	4	4	5	4	5	3	4	4	4	5	5	4	5	5	5	3	5	5	5	5	5	4	4	4	4	5	4	5	4	4	4	4	5	4	2	3.6	4.4	4.2
3	5	4	5	3	5	4	4	4	3	4	5	4	5	5	4	5	3	3	1	1	2	1	3	2	5	4	5	3	1	3	2	3	4	3	4	5	4	3	3	3	4	3	2	4	2	4.25	4	4.2	4
3	2	1	2	3	3	4	2	1	5	4	3	5	3	3	5	5	4	3	1	1	2	1	1	1	3	3	4	4	4	4	4	5	3	4	4	5	3	4	4	4	4	4	5	5	3	2	2.6	4	4
1	4	1	1	5	3	4	5	5	3	5	4	5	5	4	5	4	4	5	3	4	5	5	5	5	5	5	4	4	4	5	5	4	5	5	4	4	5	5	5	3	4	4	1	4	3	1.75	4.4	4.4	4.4
4	3	5	5	5	5	3	4	4	4	3	4	3	4	4	3	5	4	5	4	4	4	4	3	4	2	2	2	2	3	1	2	4	5	3	4	4	4	4	4	5	5	3	3	4	4	4.25	4.2	3.6	4.2
4	4	5	4	5	3	5	3	5	3	4	4	3	4	4	4	4	5	5	4	3	2	4	1	4	5	4	4	5	2	2	2	2	2	1	3	1	5	3	5	3	5	4	3	3	3	4.25	4.2	3.6	4.4
5	3	5	3	3	1	2	1	1	4	3	5	5	5	4	4	4	3	5	5	4	4	4	4	4	4	5	4	4	5	5	5	5	4	3	5	5	4	3	4	3	4	4	4	3	5	4	1.6	4.4	4
4	4	5	5	5	4	4	4	5	4	5	3	5	5	4	5	5	5	4	5	5	4	3	4	5	4	5	4	5	4	4	5	5	4	5	4	5	5	4	4	5	3	2	2	3	4	4.5	4.4	4.4	4.6
5	5	4	5	5	5	5	5	4	4	5	5	4	5	4	5	4	5	5	5	5	5	4	4	5	5	4	5	5	5	5	5	4	5	5	4	5	5	4	5	5	4	5	5	4	5	4.75	4.8	4.6	4.6
5	4	5	4	2	2	3	1	3	5	3	4	4	5	4	4	4	4	4	4	4	3	5	3	5	5	5	5	3	5	5	5	5	1	2	3	4	3	1	2	1	5	3	3	5	3	4.5	2.2	4.2	4
2	2	4	2	4	5	4	4	4	5	3	4	4	3	3	5	4	5	4	3	4	4	4	2	4	5	3	4	4	4	4	5	4	3	1	2	4	4	5	5	3	5	5	4	4	4	2.5	4.2	3.8	4.2
4	5	5	4	4	3	4	4	4	2	4	2	4	4	2	2	3	4	4	2	3	1	4	3	2	5	5	3	5	3	5	4	4	3	4	3	1	1	1	1	1	3	2	3	1	3	4.5	3.8	3.2	3
3	2	3	3	4	3	5	5	4	1	1	1	1	1	1	3	1	4	3	1	1	1	1	1	1	3	4	3	2	1	2	1	2	4	3	5	3	1	3	4	1	1	2	3	3	2	2.75	4.2	1	2.4
5	5	4	4	2	1	1	2	1	5	5	5	4	3	4	5	5	3	4	2	1	2	2	3	1	4	3	4	4	3	4	4	4	3	1	3	3	1	1	1	1	5	3	4	4	5	4.5	1.4	4.4	4.2
1	2	2	1	3	3	4	4	4	3	4	4	5	5	4	3	5	3	5	5	5	5	3	5	3	3	5	4	4	5	4	5	3	4	4	5	4	5	4	4	4	3	2	1	1	1	1.5	3.6	4.2	4
5	4	4	4	3	4	4	4	4	4	4	5	5	3	4	4	5	4	4	2	2	2	4	3	4	2	1	2	2	3	3	4	5	4	4	4	4	5	4	3	4	4	4	4	5	5	4.25	3.8	4.2	4.2
1	3	3	1	4	5	4	3	3	2	3	1	4	3	3	1	1	3	4	1	3	3	2	1	4	3	1	3	4	4	3	3	4	4	4	4	4	2	2	2	3	3	3	2	1	2	2	3.8	2.6	2.4
5	5	3	4	5	5	3	3	5	3	1	4	4	4	4	2	3	3	2	1	2	4	3	4	1	3	4	5	5	3	3	1	4	4	5	3	4	5	4	4	4	4	1	3	3	1	4.25	4.2	3.2	2.8
5	5	5	4	5	5	5	4	5	3	5	5	5	5	4	5	5	5	5	5	5	5	5	4	4	5	4	5	5	5	5	4	5	5	5	4	5	4	5	5	5	5	5	4	5	5	4.75	4.8	4.6	4.8
5	3	5	3	5	4	3	5	5	5	5	3	4	3	4	5	4	4	5	4	4	4	5	5	3	5	3	5	5	5	5	5	3	5	4	4	5	4	4	5	5	5	4	5	4	4	4	4.4	4	4.4
4	5	4	5	5	4	4	5	5	3	5	3	4	5	5	4	5	5	4	4	5	4	3	4	4	4	5	5	4	5	5	5	3	4	4	5	5	4	5	5	4	4	5	3	5	5	4.5	4.6	4	4.6
2	3	1	2	1	4	3	1	3	4	3	3	4	5	5	3	4	3	4	2	1	2	1	2	1	2	2	2	1	4	4	5	4	2	1	1	2	4	4	2	4	4	4	4	3	3	2	2.4	3.8	3.8
3	2	3	2	2	1	2	2	1	1	2	2	2	3	4	5	4	3	5	2	2	4	3	3	3	1	3	1	3	3	1	2	2	2	4	1	1	3	1	3	3	3	2	3	2	3	2.5	1.6	2	4.2
4	5	4	5	5	5	4	5	4	5	5	3	5	5	4	5	5	4	5	4	3	5	4	5	4	4	5	4	5	4	4	5	5	4	5	4	5	5	4	5	4	3	3	4	5	4	4.5	4.6	4.6	4.6
4	4	5	4	5	4	5	4	4	3	3	5	5	4	3	4	4	4	5	4	3	3	3	2	1	4	4	3	4	4	2	4	4	5	3	3	3	5	4	5	4	2	4	1	2	3	4.25	4.4	4	4
1	3	4	2	5	4	3	4	3	1	1	1	2	2	4	4	4	4	5	5	3	3	5	3	5	5	4	3	4	3	4	5	5	1	1	3	1	1	2	1	3	4	3	3	4	2	2.5	3.8	1.4	4.2
4	1	2	1	5	4	3	5	3	4	2	4	1	4	1	4	4	4	1	4	1	2	3	1	4	4	3	3	3	3	5	5	4	4	4	4	4	1	2	3	3	2	1	3	2	4	2	4	3	2.8
3	4	1	4	4	5	4	5	3	5	4	5	5	3	3	4	5	3	4	4	5	4	4	5	4	4	3	4	4	4	3	5	4	2	3	2	4	4	3	2	1	5	5	4	5	3	3	4.2	4.4	3.8
5	4	5	4	2	4	1	3	1	2	1	1	3	3	4	4	4	4	3	3	5	3	5	4	5	3	4	4	5	4	5	5	3	3	1	1	2	2	2	4	3	5	4	3	4	4	4.5	2.2	2	3.8
1	3	1	1	4	3	5	4	4	3	4	5	5	5	4	4	5	5	3	4	4	5	4	4	4	3	4	5	4	4	5	5	3	4	4	4	4	3	4	2	3	5	4	3	4	4	1.5	4	4.4	4.2
4	3	3	4	1	1	2	2	4	3	4	4	4	5	5	4	4	4	5	1	1	3	2	1	2	3	3	4	3	2	3	1	3	3	4	4	5	1	1	2	3	3	4	5	5	4	3.5	2	4	4.4
4	5	5	3	2	2	3	4	1	4	5	4	5	4	3	4	4	5	5	4	5	3	5	4	5	4	4	5	5	5	5	5	5	4	4	5	4	5	3	5	4	2	3	3	3	4	4.25	2.4	4.4	4.2
[truncated: 8 more columns]
